# Supplementary material for: 2-{2-[4-(4-Fluoro­phen­yl)piperazin-1-yl]-2-oxoeth­yl}-6-(morpholin-4-yl)-4-phenyl­pyridazin-3(2H)-one
Source: Acta Crystallogr Sect E Struct Rep Online. 2011 Feb 19;67(Pt 3):o666–7. doi: 10.1107/S1600536811005071 (PMC3052151; doi:10.1107/S1600536811005071)
Supplement: Supplementary file 2 [file e-67-0o666-Isup2.hkl]

# 
# h,k,l, Fc-squared, Fo-squared, sigma(Fo-squared) and status flag 
# 
data_I
_shelx_title ' ABD-14' 
_shelx_refln_list_code          4 
_shelx_F_calc_maximum      160.54 
_exptl_crystal_F_000       504.00 
_reflns_d_resolution_high  0.7965 
 
loop_ 
 _symmetry_equiv_pos_as_xyz 
 'x, y, z' 
 '-x, -y, -z' 
 
_cell_length_a     8.9168 
_cell_length_b    10.7106 
_cell_length_c    13.5147 
_cell_angle_alpha  73.489 
_cell_angle_beta   71.309 
_cell_angle_gamma  83.486 
 
_shelx_F_squared_multiplier     1.000 
 
loop_ 
 _refln_index_h 
 _refln_index_k 
 _refln_index_l 
 _refln_F_squared_calc 
 _refln_F_squared_meas 
 _refln_F_squared_sigma 
 _refln_observed_status 
   1   0   0        0.01        1.30      2.98 o 
   2   0   0      326.10      331.79      8.29 o 
   3   0   0       34.25       36.10      3.02 o 
   4   0   0     1033.53     1088.76     24.36 o 
   5   0   0      169.31      174.85      3.94 o 
   6   0   0       31.50       35.44      1.99 o 
   7   0   0        0.72        2.39      2.36 o 
   8   0   0       10.33       10.54      2.03 o 
   9   0   0       50.39       51.81      2.65 o 
  10   0   0       97.99       92.69      6.18 o 
 -10   1   0       15.76       12.99      2.46 o 
  -9   1   0        0.89        2.08      3.02 o 
  -8   1   0       90.23       91.68      4.15 o 
  -7   1   0      185.22      174.84      3.28 o 
  -6   1   0       69.42       70.38      2.29 o 
  -5   1   0      101.11      106.84      2.55 o 
  -4   1   0      571.32      622.27     10.23 o 
  -3   1   0        0.57        1.41      1.93 o 
  -2   1   0     1953.81     2025.26     25.61 o 
  -1   1   0      323.82      284.27      5.01 o 
   0   1   0       63.92       61.13      2.62 o 
   1   1   0     6427.13     6162.84     24.07 o 
   2   1   0      458.33      482.58      6.11 o 
   3   1   0      944.08      935.47      7.08 o 
   4   1   0        5.54        0.92      2.54 o 
   5   1   0     2893.29     2879.87     44.11 o 
   6   1   0        9.95       10.75      2.67 o 
   7   1   0        2.54        5.75      2.68 o 
   8   1   0        0.56        0.87      2.13 o 
   9   1   0        0.10        0.58      1.83 o 
  10   1   0        1.76        4.14      2.00 o 
 -10   2   0       20.72       20.63      2.41 o 
  -9   2   0       71.75       67.11      5.42 o 
  -8   2   0      314.58      307.04     12.26 o 
  -7   2   0      143.41      144.08      3.08 o 
  -6   2   0      104.27      103.66      7.17 o 
  -5   2   0       16.65       16.16      2.12 o 
  -4   2   0        0.03        0.57      2.09 o 
  -3   2   0     1409.87     1334.95     26.81 o 
  -2   2   0     2483.22     2476.29      9.40 o 
  -1   2   0        0.02        0.33      2.41 o 
   0   2   0      461.73      417.30      4.15 o 
   1   2   0    25773.69    22938.29    184.61 o 
   2   2   0    13728.30    13009.76    255.05 o 
   3   2   0     2235.79     2283.61     17.46 o 
   4   2   0      346.77      335.69      4.07 o 
   5   2   0       43.09       46.45      2.52 o 
   6   2   0      150.47      154.77      3.87 o 
   7   2   0       61.97       57.65      2.88 o 
   8   2   0       17.05       16.83      2.17 o 
   9   2   0        8.09        6.74      1.73 o 
  10   2   0       13.09       10.66      2.08 o 
 -10   3   0        5.32        6.66      3.20 o 
  -9   3   0        4.50        5.10      2.93 o 
  -8   3   0       82.06       75.35      2.77 o 
  -7   3   0        4.03        4.63      2.11 o 
  -6   3   0      127.93      127.29      3.90 o 
  -5   3   0       29.33       32.82      2.14 o 
  -4   3   0        1.61        2.60      1.58 o 
  -3   3   0      231.94      263.74      3.06 o 
  -2   3   0      338.21      342.50      3.59 o 
  -1   3   0     1171.09     1127.41     10.92 o 
   0   3   0     1162.85     1066.46      9.16 o 
   1   3   0     3186.56     3048.79     21.00 o 
   2   3   0      292.17      293.28      2.93 o 
   3   3   0      142.38      130.47      2.15 o 
   4   3   0      177.77      172.76      2.33 o 
   5   3   0      137.41      136.95      2.16 o 
   6   3   0       90.71       86.24      2.13 o 
   7   3   0      189.95      180.30      2.88 o 
   8   3   0       11.27        9.64      1.90 o 
   9   3   0        4.44        6.36      2.13 o 
  10   3   0        9.65        8.81      2.14 o 
  -9   4   0        7.75        8.34      2.79 o 
  -8   4   0       24.91       23.52      2.50 o 
  -7   4   0      393.10      402.08     13.17 o 
  -6   4   0       34.08       33.86      2.31 o 
  -5   4   0       61.44       57.85      2.23 o 
  -4   4   0        9.68        8.66      2.19 o 
  -3   4   0      232.56      242.53      4.91 o 
  -2   4   0        5.39        2.59      1.52 o 
  -1   4   0       37.55       35.29      1.82 o 
   0   4   0       22.13       19.22      1.54 o 
   1   4   0      461.96      430.07      3.91 o 
   2   4   0      293.59      320.09      2.95 o 
   3   4   0     2784.50     2745.26     46.77 o 
   4   4   0      233.07      259.71      3.79 o 
   5   4   0      179.84      176.24      2.20 o 
   6   4   0       61.15       63.73      1.92 o 
   7   4   0        5.46        7.29      1.78 o 
   8   4   0        2.48        0.99      1.80 o 
   9   4   0        0.62        2.93      2.18 o 
  10   4   0        1.71        4.00      2.40 o 
  -9   5   0       29.88       29.19      3.42 o 
  -8   5   0       10.27        9.90      2.42 o 
  -7   5   0       84.93       78.89      5.04 o 
  -6   5   0      124.46      118.79      2.29 o 
  -5   5   0        4.56        4.23      1.78 o 
  -4   5   0      489.84      483.52      6.76 o 
  -3   5   0        0.05        1.72      2.05 o 
  -2   5   0      757.17      784.03     12.18 o 
  -1   5   0       36.77       35.63      1.77 o 
   0   5   0       10.42        9.48      1.54 o 
   1   5   0      767.51      743.62      5.37 o 
   2   5   0        0.00        1.65      1.38 o 
   3   5   0     1375.84     1368.24      4.40 o 
   4   5   0       47.44       47.30      1.82 o 
   5   5   0        8.40        6.82      1.78 o 
   6   5   0        4.02        3.20      1.69 o 
   7   5   0        0.31       -0.96      1.81 o 
   8   5   0       19.17       16.30      1.95 o 
   9   5   0        0.45       -0.96      2.09 o 
  -9   6   0       19.16       20.72      2.98 o 
  -8   6   0        0.32        0.08      2.46 o 
  -7   6   0        1.60        2.15      2.08 o 
  -6   6   0      126.87      110.76      2.40 o 
  -5   6   0       60.73       58.90      1.84 o 
  -4   6   0       12.29       10.04      1.86 o 
  -3   6   0        9.18        9.85      1.70 o 
  -2   6   0      500.45      510.61      4.72 o 
  -1   6   0      219.48      224.32      2.47 o 
   0   6   0       13.14       14.21      1.52 o 
   1   6   0       72.53       68.59      1.67 o 
   2   6   0      227.34      230.24      3.41 o 
   3   6   0      130.75      121.92      2.01 o 
   4   6   0       97.41      105.04      2.05 o 
   5   6   0      135.47      130.47      3.21 o 
   6   6   0       73.58       71.85      1.94 o 
   7   6   0        1.33        2.55      1.78 o 
   8   6   0        4.42        7.84      1.94 o 
   9   6   0        0.19       -0.05      2.20 o 
  -8   7   0       82.72       87.79      6.73 o 
  -7   7   0        2.46        1.61      1.85 o 
  -6   7   0       29.11       30.04      2.48 o 
  -5   7   0      247.63      245.87     17.38 o 
  -4   7   0        6.45        6.48      1.82 o 
  -3   7   0       97.59       98.72      1.96 o 
  -2   7   0      471.82      472.09      2.94 o 
  -1   7   0      270.73      289.87      2.52 o 
   0   7   0       45.06       41.51      1.54 o 
   1   7   0       89.89       89.48      1.76 o 
   2   7   0       46.44       50.83      1.78 o 
   3   7   0       75.81       67.43      1.78 o 
   4   7   0      337.36      334.30      2.60 o 
   5   7   0       37.22       35.58      2.04 o 
   6   7   0        0.02        0.22      1.67 o 
   7   7   0        0.39        3.01      1.66 o 
   8   7   0        0.13        0.75      1.91 o 
   9   7   0        0.01       -0.30      2.16 o 
  -8   8   0        0.26        1.03      2.47 o 
  -7   8   0        0.12        1.20      1.96 o 
  -6   8   0        0.28        1.49      1.79 o 
  -5   8   0       27.42       26.03      2.38 o 
  -4   8   0       29.74       30.13      1.95 o 
  -3   8   0        0.07        0.84      1.65 o 
  -2   8   0        4.26        4.25      1.76 o 
  -1   8   0      481.68      478.74      4.59 o 
   0   8   0        3.56        5.96      1.49 o 
   1   8   0       21.05       21.93      1.80 o 
   2   8   0        3.26        3.88      1.50 o 
   3   8   0       21.46       16.56      1.56 o 
   4   8   0        9.78        6.70      1.65 o 
   5   8   0       11.42       13.52      1.79 o 
   6   8   0        2.39        0.79      1.98 o 
   7   8   0       21.54       18.21      1.98 o 
   8   8   0       15.15       15.81      2.06 o 
  -7   9   0       25.92       26.29      2.03 o 
  -6   9   0        5.78        6.01      1.91 o 
  -5   9   0        0.73        3.83      2.80 o 
  -4   9   0       54.37       53.90      2.07 o 
  -3   9   0        0.55        1.42      1.68 o 
  -2   9   0       17.13       19.76      1.60 o 
  -1   9   0       32.46       34.74      1.71 o 
   0   9   0       32.00       33.52      1.69 o 
   1   9   0       94.19       90.44      2.44 o 
   2   9   0       24.88       25.43      1.63 o 
   3   9   0        9.95       11.05      1.81 o 
   4   9   0      113.91      117.28      2.11 o 
   5   9   0        9.28        7.49      1.65 o 
   6   9   0       23.72       21.86      1.77 o 
   7   9   0       14.46       11.53      2.09 o 
  -6  10   0        1.02        0.36      1.94 o 
  -5  10   0        4.94        5.97      3.06 o 
  -4  10   0       22.21       22.81      1.95 o 
  -3  10   0       24.77       29.55      1.87 o 
  -2  10   0       37.01       35.32      1.77 o 
  -1  10   0       23.95       23.85      1.94 o 
   0  10   0        1.35        4.52      1.64 o 
   1  10   0       28.93       26.92      1.89 o 
   2  10   0      140.78      133.44      2.26 o 
   3  10   0        7.27        9.93      1.66 o 
   4  10   0        2.07        2.56      2.00 o 
   5  10   0        0.79        1.22      1.81 o 
   6  10   0        7.08        6.97      1.83 o 
  -5  11   0        3.92        6.76      3.87 o 
  -4  11   0        0.06       -0.54      2.21 o 
  -3  11   0        0.43        2.50      2.22 o 
  -2  11   0       33.87       33.58      2.25 o 
  -1  11   0       15.90       19.90      3.00 o 
   0  11   0        0.36        0.80      1.93 o 
   1  11   0        1.44        3.47      1.70 o 
   2  11   0        1.09        2.71      1.74 o 
   3  11   0       18.65       23.30      2.01 o 
   4  11   0        1.07        1.81      1.83 o 
   5  11   0       16.84       16.21      2.05 o 
  -3  12   0        7.77        9.05      2.48 o 
  -2  12   0        6.66        8.47      2.15 o 
  -1  12   0        1.96        3.93      2.13 o 
   0  12   0        0.10        1.04      2.22 o 
   1  12   0        1.03        3.29      1.82 o 
   2  12   0        0.66       -1.36      1.76 o 
   3  12   0        6.25        6.30      1.84 o 
   4  12   0       36.44       34.64      2.55 o 
  -3 -12   1       21.83       17.01      2.05 o 
  -2 -12   1        2.87        3.93      1.93 o 
  -1 -12   1        6.53        6.45      2.01 o 
   0 -12   1        7.18        8.92      2.36 o 
   1 -12   1        1.14        0.63      2.87 o 
   2 -12   1        0.00        1.29      2.73 o 
   3 -12   1        7.90        9.04      2.28 o 
  -5 -11   1        1.60        3.45      1.86 o 
  -4 -11   1       15.01       15.90      2.04 o 
  -3 -11   1       25.55       24.28      1.93 o 
  -2 -11   1       16.13       14.38      1.89 o 
  -1 -11   1        0.02        1.66      1.73 o 
   0 -11   1       19.01       19.60      1.86 o 
   1 -11   1        0.38        0.90      1.97 o 
   2 -11   1        2.54        4.62      2.00 o 
   3 -11   1        1.34        4.10      2.04 o 
   4 -11   1       17.54       22.00      2.20 o 
   5 -11   1        1.21        2.31      2.25 o 
  -6 -10   1        0.59        2.01      1.79 o 
  -5 -10   1        0.73        2.46      1.92 o 
  -4 -10   1       19.22       21.88      1.85 o 
  -3 -10   1       40.18       37.36      2.45 o 
  -2 -10   1       14.30       12.04      1.82 o 
  -1 -10   1       21.65       25.51      1.72 o 
   0 -10   1       12.88       14.17      1.68 o 
   1 -10   1        0.96        3.46      1.90 o 
   2 -10   1       19.65       20.41      2.11 o 
   3 -10   1       10.01       13.33      3.88 o 
   4 -10   1        0.63        3.55      2.03 o 
   5 -10   1        5.18        5.32      2.99 o 
   6 -10   1       17.48       20.97      3.20 o 
  -7  -9   1        2.86        7.11      1.85 o 
  -6  -9   1       16.43       16.36      1.75 o 
  -5  -9   1        2.58        4.32      1.66 o 
  -4  -9   1       14.03       15.34      1.74 o 
  -3  -9   1        1.62        2.73      1.77 o 
  -2  -9   1       23.64       22.53      1.74 o 
  -1  -9   1       12.90       12.19      1.62 o 
   0  -9   1       69.58       65.82      2.15 o 
   1  -9   1        1.13        0.93      1.81 o 
   2  -9   1        2.08        0.92      1.96 o 
   3  -9   1       10.48        9.85      2.10 o 
   4  -9   1       19.90       19.95      1.88 o 
   5  -9   1        0.03        1.44      2.30 o 
   6  -9   1       16.66       15.16      2.70 o 
   7  -9   1       36.29       39.07      2.30 o 
  -8  -8   1        5.34        6.38      2.11 o 
  -7  -8   1        1.69        2.14      2.00 o 
  -6  -8   1       29.63       25.64      1.94 o 
  -5  -8   1        0.55        1.34      1.68 o 
  -4  -8   1       11.67       13.67      1.58 o 
  -3  -8   1       16.47       16.17      1.75 o 
  -2  -8   1      276.51      270.19      2.30 o 
  -1  -8   1        0.00       -0.82      1.58 o 
   0  -8   1       22.87       24.78      1.79 o 
   1  -8   1      191.06      193.65      2.45 o 
   2  -8   1      154.82      158.90      2.14 o 
   3  -8   1        8.26        8.68      1.84 o 
   4  -8   1       21.83       21.67      1.94 o 
   5  -8   1       87.96       88.67      2.27 o 
   6  -8   1        1.27        2.34      2.02 o 
   7  -8   1        2.82        3.94      2.06 o 
   8  -8   1        0.49        1.25      2.24 o 
  -8  -7   1       10.79       12.97      1.99 o 
  -7  -7   1        3.17        3.68      1.84 o 
  -6  -7   1      177.33      171.12      3.79 o 
  -5  -7   1      109.75      111.27      2.12 o 
  -4  -7   1       61.01       66.28      2.82 o 
  -3  -7   1       57.79       62.15      1.75 o 
  -2  -7   1       91.53       98.61      1.83 o 
  -1  -7   1        4.83        4.46      1.52 o 
   0  -7   1      162.45      165.83      2.14 o 
   1  -7   1        7.33        8.06      1.74 o 
   2  -7   1       40.37       40.63      1.74 o 
   3  -7   1       90.57       91.97      2.09 o 
   4  -7   1        0.75        1.52      1.70 o 
   5  -7   1        0.58       -0.01      1.70 o 
   6  -7   1       10.10        9.52      2.07 o 
   7  -7   1        3.21        1.49      1.94 o 
   8  -7   1        3.67        5.85      2.59 o 
  -9  -6   1        9.95       11.63      2.23 o 
  -8  -6   1        9.97       12.74      1.96 o 
  -7  -6   1        0.01       -1.07      1.80 o 
  -6  -6   1       39.43       37.26      1.75 o 
  -5  -6   1      968.59      953.11      8.29 o 
  -4  -6   1       18.49       17.46      1.68 o 
  -3  -6   1      149.25      153.28      3.14 o 
  -2  -6   1        1.94        4.71      1.65 o 
  -1  -6   1      421.99      471.32      2.86 o 
   0  -6   1      573.00      598.13      7.02 o 
   1  -6   1        0.33        1.96      1.45 o 
   2  -6   1        9.82       10.32      1.61 o 
   3  -6   1        5.53        7.61      1.61 o 
   4  -6   1       11.30       16.33      1.90 o 
   5  -6   1       46.12       47.22      4.14 o 
   6  -6   1      206.07      187.50      2.32 o 
   7  -6   1        2.29        3.51      2.04 o 
   8  -6   1       35.05       33.53      2.67 o 
   9  -6   1        3.07        3.82      2.28 o 
  -9  -5   1        2.81        3.22      1.99 o 
  -8  -5   1       45.71       44.45      2.19 o 
  -7  -5   1        1.05        0.03      1.65 o 
  -6  -5   1       41.70       42.59      1.73 o 
  -5  -5   1      464.19      449.89      3.04 o 
  -4  -5   1      396.05      370.40      3.40 o 
  -3  -5   1       78.45       80.91      1.93 o 
  -2  -5   1      284.46      281.91      2.89 o 
  -1  -5   1      358.04      360.66      2.79 o 
   0  -5   1     1867.88     1896.46     13.81 o 
   1  -5   1      980.76     1015.22     13.52 o 
   2  -5   1       13.64       15.57      1.60 o 
   3  -5   1       27.84       33.26      1.73 o 
   4  -5   1        9.49        9.95      2.61 o 
   5  -5   1       34.56       32.00      2.15 o 
   6  -5   1       20.97       19.99      1.66 o 
   7  -5   1       25.70       24.39      2.30 o 
   8  -5   1        2.62        2.05      2.38 o 
   9  -5   1        0.17        1.95      2.97 o 
  -9  -4   1       19.85       16.73      2.11 o 
  -8  -4   1       41.91       33.93      2.01 o 
  -7  -4   1        3.36        1.74      1.70 o 
  -6  -4   1       32.41       30.16      1.81 o 
  -5  -4   1       49.79       48.10      1.63 o 
  -4  -4   1      424.66      430.25      3.86 o 
  -3  -4   1      195.66      185.29      2.24 o 
  -2  -4   1     1813.25     1798.70     20.59 o 
  -1  -4   1        7.78        6.01      1.49 o 
   0  -4   1      725.66      776.57      4.34 o 
   1  -4   1      325.83      337.43      5.17 o 
   2  -4   1        4.26        2.06      1.58 o 
   3  -4   1        3.52        4.00      1.67 o 
   4  -4   1       78.33       93.11      2.83 o 
   5  -4   1       49.65       42.45      2.52 o 
   6  -4   1       68.88       72.00      4.75 o 
   7  -4   1      198.23      192.98     11.52 o 
   8  -4   1        3.37        5.53      2.76 o 
   9  -4   1        8.42        8.00      2.69 o 
  10  -4   1        3.72        3.54      2.50 o 
 -10  -3   1       31.09       26.84      1.99 o 
  -9  -3   1        3.97        4.27      2.29 o 
  -8  -3   1        5.70        9.19      1.86 o 
  -7  -3   1        2.61        5.69      2.53 o 
  -6  -3   1      167.11      155.06      2.97 o 
  -5  -3   1       59.92       60.30      2.28 o 
  -4  -3   1      199.95      194.05      3.00 o 
  -3  -3   1      331.30      306.51      3.51 o 
  -2  -3   1     1519.95     1380.91      6.53 o 
  -1  -3   1      554.17      528.04      5.42 o 
   0  -3   1       21.30       22.37      1.86 o 
   1  -3   1      230.07      229.99      2.96 o 
   2  -3   1       44.44       44.00      2.04 o 
   3  -3   1        0.32        0.10      2.16 o 
   4  -3   1        0.07        1.33      1.74 o 
   5  -3   1        7.97        6.30      2.05 o 
   6  -3   1      176.01      169.44      6.41 o 
   7  -3   1        0.86        2.41      2.17 o 
   8  -3   1       24.97       25.62      2.63 o 
   9  -3   1        6.69        5.33      2.86 o 
  10  -3   1        0.04        2.44      2.59 o 
 -10  -2   1       25.10       25.56      2.54 o 
  -9  -2   1       11.32       11.33      1.74 o 
  -8  -2   1        9.44        6.24      1.93 o 
  -7  -2   1       91.00       93.66      3.99 o 
  -6  -2   1       46.99       49.87      2.56 o 
  -5  -2   1       69.86       68.47      2.44 o 
  -4  -2   1      394.21      396.90      7.10 o 
  -3  -2   1      494.55      492.20      4.34 o 
  -2  -2   1        0.80        4.36      1.96 o 
  -1  -2   1     3324.73     3175.80     13.79 o 
   0  -2   1      202.78      211.60      3.20 o 
   1  -2   1       84.42       84.97      2.67 o 
   2  -2   1      605.96      636.92      5.15 o 
   3  -2   1      473.51      478.89      3.94 o 
   4  -2   1        2.89        4.24      2.13 o 
   5  -2   1      166.00      182.43      8.44 o 
   6  -2   1        3.93        5.20      2.51 o 
   7  -2   1      366.77      365.81     11.60 o 
   8  -2   1       72.48       74.34      3.08 o 
   9  -2   1       84.16       85.90      2.76 o 
  10  -2   1       17.81       17.91      2.82 o 
 -10  -1   1        0.01        1.46      2.05 o 
  -9  -1   1        4.52        5.05      2.46 o 
  -8  -1   1        0.00        0.92      2.07 o 
  -7  -1   1       51.17       49.86      2.36 o 
  -6  -1   1        0.14       -0.92      2.14 o 
  -5  -1   1       51.58       46.96      2.34 o 
  -4  -1   1     1323.24     1269.22     25.97 o 
  -3  -1   1       88.87       92.46      2.88 o 
  -2  -1   1     2436.81     2148.64     11.39 o 
  -1  -1   1       15.92        6.50      2.46 o 
   0  -1   1       46.07       60.60      9.66 o 
   1  -1   1     2968.96     2707.22     19.70 o 
   2  -1   1      227.32      239.56      4.11 o 
   3  -1   1      150.63      155.05      3.11 o 
   4  -1   1      449.28      449.64      5.60 o 
   5  -1   1      655.48      664.13     13.55 o 
   6  -1   1       50.70       51.66      2.22 o 
   7  -1   1        9.76       10.73      2.06 o 
   8  -1   1        6.76        8.85      2.22 o 
   9  -1   1        0.82        2.04      2.39 o 
  10  -1   1        0.63        1.70      3.06 o 
 -10   0   1        0.17        1.19      1.97 o 
  -9   0   1      130.22      127.33      4.74 o 
  -8   0   1       36.91       40.95      3.59 o 
  -7   0   1      218.13      206.51      3.16 o 
  -6   0   1       16.90       17.11      1.83 o 
  -5   0   1        2.34        3.90      1.67 o 
  -4   0   1       21.69       20.61      1.72 o 
  -3   0   1     1097.69     1077.31     13.26 o 
  -2   0   1    10408.27     9387.96    148.89 o 
  -1   0   1      309.70      309.64      4.98 o 
   0   0   1     1722.59     1843.11     44.66 o 
   1   0   1     3362.43     3372.46     16.95 o 
   2   0   1      580.35      581.06     22.52 o 
   3   0   1      375.25      381.90     10.21 o 
   4   0   1     1384.90     1412.09     51.56 o 
   5   0   1       23.42       25.07      2.74 o 
   6   0   1       14.36       14.15      2.16 o 
   7   0   1        6.37        6.15      2.26 o 
   8   0   1       77.62       77.21      2.05 o 
   9   0   1       11.20       12.90      1.83 o 
  10   0   1      134.36      136.67      9.33 o 
 -10   1   1       41.04       42.00      3.64 o 
  -9   1   1       19.98       18.23      2.94 o 
  -8   1   1        3.74        4.47      1.89 o 
  -7   1   1      266.68      265.86      5.31 o 
  -6   1   1      165.27      180.94      9.72 o 
  -5   1   1       26.55       27.33      1.91 o 
  -4   1   1       14.86       18.20      1.70 o 
  -3   1   1        9.70       13.35      1.78 o 
  -2   1   1     3415.15     3304.89     30.83 o 
  -1   1   1      352.95      343.65      3.96 o 
   0   1   1      218.25      242.82      6.86 o 
   1   1   1      439.03      419.88      4.50 o 
   2   1   1     9183.50     8683.14    122.29 o 
   3   1   1      218.36      224.40      4.65 o 
   4   1   1       19.89       16.16      3.02 o 
   5   1   1      540.89      537.68     10.96 o 
   6   1   1      153.24      158.54      5.71 o 
   7   1   1       73.85       76.63      2.53 o 
   8   1   1        7.71        6.97      1.68 o 
   9   1   1        0.70        1.99      1.94 o 
  10   1   1        2.70        5.38      2.18 o 
 -10   2   1        8.29        8.08      3.31 o 
  -9   2   1        0.74        1.00      2.91 o 
  -8   2   1      159.85      154.00      7.52 o 
  -7   2   1      301.68      292.38     11.83 o 
  -6   2   1      624.92      614.55     25.74 o 
  -5   2   1       85.71       83.86      3.87 o 
  -4   2   1      155.99      149.50      2.86 o 
  -3   2   1      375.66      378.31      7.73 o 
  -2   2   1     1969.52     1959.03     51.94 o 
  -1   2   1     5939.81     5861.64     20.85 o 
   0   2   1     4967.30     4758.86    106.29 o 
   1   2   1       11.17       10.89      1.79 o 
   2   2   1    10311.04     9945.98    116.25 o 
   3   2   1      554.12      561.40      4.40 o 
   4   2   1       59.34       55.11      2.11 o 
   5   2   1      621.65      579.89      4.37 o 
   6   2   1      266.01      263.79      3.09 o 
   7   2   1       25.77       24.32      2.23 o 
   8   2   1        4.18        4.21      2.08 o 
   9   2   1       12.35       13.15      2.08 o 
  10   2   1        3.96        3.62      2.47 o 
 -10   3   1        2.16        3.11      3.16 o 
  -9   3   1       10.61       11.68      2.99 o 
  -8   3   1      103.51      107.55      5.70 o 
  -7   3   1      208.15      215.90      8.82 o 
  -6   3   1        0.10        0.31      1.93 o 
  -5   3   1       25.11       22.75      2.12 o 
  -4   3   1       97.71      103.07      2.54 o 
  -3   3   1       45.17       61.50      1.86 o 
  -2   3   1       22.79       29.20      2.80 o 
  -1   3   1     3966.36     3920.44     14.74 o 
   0   3   1      365.51      392.27      6.71 o 
   1   3   1        1.42        0.47      1.59 o 
   2   3   1     4452.67     4282.01     18.36 o 
   3   3   1        4.47        5.47      1.60 o 
   4   3   1      196.14      201.77      2.98 o 
   5   3   1      343.22      352.43      4.54 o 
   6   3   1       15.62       17.58      1.88 o 
   7   3   1       28.40       24.73      2.21 o 
   8   3   1        7.76        9.32      2.20 o 
   9   3   1       43.59       47.45      2.58 o 
  10   3   1        0.23        0.79      2.25 o 
  -9   4   1       32.61       31.92      2.92 o 
  -8   4   1       14.05       17.30      2.45 o 
  -7   4   1       67.73       67.15      2.35 o 
  -6   4   1      491.63      477.03     12.27 o 
  -5   4   1        2.20        2.55      1.50 o 
  -4   4   1        3.10        5.60      1.50 o 
  -3   4   1      182.74      185.35      3.92 o 
  -2   4   1      204.26      215.93      2.85 o 
  -1   4   1       92.32       83.16      1.95 o 
   0   4   1      135.96      133.37      1.99 o 
   1   4   1       13.81       10.67      1.47 o 
   2   4   1        3.51        6.93      1.25 o 
   3   4   1      879.02      903.89      5.95 o 
   4   4   1      846.65      846.09      9.76 o 
   5   4   1      273.55      271.62      3.42 o 
   6   4   1       68.30       66.92      2.69 o 
   7   4   1       32.75       28.50      2.07 o 
   8   4   1        5.89        6.11      1.94 o 
   9   4   1       46.82       39.82      2.38 o 
  10   4   1        4.28        1.95      2.85 o 
  -9   5   1        1.90        4.40      2.69 o 
  -8   5   1       14.71       14.98      2.23 o 
  -7   5   1       76.21       82.96      4.76 o 
  -6   5   1     1059.00     1058.49     24.41 o 
  -5   5   1       26.10       24.90      1.76 o 
  -4   5   1      151.02      144.42      2.61 o 
  -3   5   1        9.96        6.25      1.70 o 
  -2   5   1      101.63       97.19      3.43 o 
  -1   5   1       30.62       30.14      1.70 o 
   0   5   1        4.81        3.06      1.38 o 
   1   5   1      170.43      165.17      1.84 o 
   2   5   1       51.57       50.18      1.52 o 
   3   5   1      365.06      383.33      4.05 o 
   4   5   1      671.77      665.15      3.39 o 
   5   5   1       39.72       34.97      1.76 o 
   6   5   1       12.83       11.97      1.77 o 
   7   5   1       73.99       70.92      2.30 o 
   8   5   1        0.01        0.23      1.76 o 
   9   5   1       10.30        9.87      2.19 o 
  10   5   1        3.12        3.73      2.50 o 
  -9   6   1        0.23        1.68      2.71 o 
  -8   6   1       63.07       60.77      6.12 o 
  -7   6   1       20.91       19.33      2.37 o 
  -6   6   1        5.35        9.37      1.61 o 
  -5   6   1      301.61      299.26      9.55 o 
  -4   6   1       27.17       23.51      2.66 o 
  -3   6   1        7.20        6.75      1.48 o 
  -2   6   1      378.32      376.75      5.68 o 
  -1   6   1      138.72      150.45      2.08 o 
   0   6   1       32.14       29.85      1.47 o 
   1   6   1       19.45       16.02      1.40 o 
   2   6   1       63.44       66.05      1.50 o 
   3   6   1      471.32      473.79      4.18 o 
   4   6   1      221.05      216.59      3.05 o 
   5   6   1      164.23      161.24      2.20 o 
   6   6   1       22.41       23.39      1.71 o 
   7   6   1        4.45        4.60      1.72 o 
   8   6   1        3.74        6.04      2.02 o 
   9   6   1        3.88        5.05      2.15 o 
  -8   7   1       18.54       22.53      2.74 o 
  -7   7   1        1.44        0.74      1.83 o 
  -6   7   1        0.44        2.23      1.64 o 
  -5   7   1      877.70      867.95     25.80 o 
  -4   7   1      626.76      632.05     34.28 o 
  -3   7   1       97.28       90.47      4.32 o 
  -2   7   1      164.56      157.32      2.17 o 
  -1   7   1      167.58      173.52      2.06 o 
   0   7   1      105.26      105.79      2.08 o 
   1   7   1       36.12       32.98      1.51 o 
   2   7   1        9.50        5.72      1.28 o 
   3   7   1      218.69      221.12      2.24 o 
   4   7   1      526.38      519.73      6.29 o 
   5   7   1      725.59      714.54      3.42 o 
   6   7   1       82.24       80.77      1.98 o 
   7   7   1        0.83        0.72      1.78 o 
   8   7   1       13.19       14.10      2.06 o 
   9   7   1        8.24        5.84      2.13 o 
  -8   8   1        2.99        2.81      2.21 o 
  -7   8   1       11.14        8.15      1.97 o 
  -6   8   1        5.87        6.40      1.63 o 
  -5   8   1       24.81       23.16      1.90 o 
  -4   8   1       34.62       32.78      2.37 o 
  -3   8   1      100.96       99.80      2.35 o 
  -2   8   1       53.10       50.46      1.77 o 
  -1   8   1       97.74       97.15      1.92 o 
   0   8   1       33.06       30.13      1.57 o 
   1   8   1      100.45      100.84      1.65 o 
   2   8   1       47.70       46.25      1.61 o 
   3   8   1        0.70       -0.10      1.57 o 
   4   8   1      335.00      339.35      7.39 o 
   5   8   1      172.76      172.06      2.42 o 
   6   8   1        0.48        1.51      1.94 o 
   7   8   1        6.06        5.56      1.89 o 
   8   8   1       49.24       49.44      2.30 o 
  -7   9   1        6.05        6.06      1.90 o 
  -6   9   1       19.59       21.55      2.18 o 
  -5   9   1        2.44        1.93      2.06 o 
  -4   9   1       61.38       60.02      1.97 o 
  -3   9   1      319.70      323.54      5.89 o 
  -2   9   1      354.36      355.47      2.69 o 
  -1   9   1      105.47      103.95      1.95 o 
   0   9   1       54.92       55.45      1.63 o 
   1   9   1      133.31      137.62      2.40 o 
   2   9   1        0.01        1.21      1.60 o 
   3   9   1        0.11        1.42      1.75 o 
   4   9   1       30.06       34.80      3.28 o 
   5   9   1       11.37       11.55      1.65 o 
   6   9   1       84.74       84.06      2.16 o 
   7   9   1       33.22       25.28      1.96 o 
   8   9   1       14.56       13.18      2.16 o 
  -6  10   1        5.52        6.08      1.97 o 
  -5  10   1        1.51        2.39      1.88 o 
  -4  10   1        0.22        1.07      1.83 o 
  -3  10   1       23.27       21.16      1.78 o 
  -2  10   1       25.94       27.03      1.80 o 
  -1  10   1       59.55       59.88      3.65 o 
   0  10   1        1.91        3.09      1.63 o 
   1  10   1       17.45       17.66      1.80 o 
   2  10   1        4.91        7.62      1.94 o 
   3  10   1       29.53       31.30      1.95 o 
   4  10   1        2.99        6.19      1.83 o 
   5  10   1       15.39       15.32      1.69 o 
   6  10   1       25.80       26.46      1.93 o 
   7  10   1        0.00        1.53      1.84 o 
  -5  11   1        1.17        1.70      2.07 o 
  -4  11   1        6.73        5.65      2.90 o 
  -3  11   1        0.33        2.61      1.81 o 
  -2  11   1      147.98      147.97      2.22 o 
  -1  11   1       47.68       48.37      3.21 o 
   0  11   1       62.28       64.80      3.07 o 
   1  11   1       40.79       42.40      1.72 o 
   2  11   1       10.88       10.01      1.79 o 
   3  11   1        4.01        3.89      1.79 o 
   4  11   1        9.11        9.30      1.81 o 
   5  11   1       10.22       12.93      1.99 o 
   6  11   1        5.54        5.57      2.12 o 
  -3  12   1        2.08        2.98      2.01 o 
  -2  12   1        1.14        2.34      1.95 o 
  -1  12   1       10.47       11.28      2.30 o 
   0  12   1       15.98       18.01      3.39 o 
   1  12   1        1.05        1.67      1.73 o 
   2  12   1        9.04       10.32      1.83 o 
   3  12   1        0.27        1.69      2.10 o 
   4  12   1        4.56        5.51      1.99 o 
   0  13   1       15.40       14.53      3.77 o 
   1  13   1       17.75       17.40      2.28 o 
  -2 -12   2        0.65        2.90      1.98 o 
  -1 -12   2        0.13        2.72      2.04 o 
   0 -12   2        3.75        5.11      2.23 o 
   1 -12   2        1.48        1.84      2.71 o 
   2 -12   2        0.26        0.59      2.19 o 
  -4 -11   2       51.61       44.14      2.45 o 
  -3 -11   2        2.12        0.24      2.01 o 
  -2 -11   2       12.80       14.21      1.84 o 
  -1 -11   2        0.12        1.78      1.79 o 
   0 -11   2        2.97        6.88      1.88 o 
   1 -11   2        2.37        3.06      2.26 o 
   2 -11   2       54.96       57.66      2.24 o 
   3 -11   2        6.34        6.09      2.11 o 
   4 -11   2        1.03        0.95      2.38 o 
  -5 -10   2        7.92       10.15      1.94 o 
  -4 -10   2        3.03        5.26      1.83 o 
  -3 -10   2       25.12       27.13      1.94 o 
  -2 -10   2        2.42        4.49      1.79 o 
  -1 -10   2       28.25       24.82      1.77 o 
   0 -10   2       14.33       11.80      1.71 o 
   1 -10   2        0.07       -0.79      2.27 o 
   2 -10   2        2.44        2.72      2.05 o 
   3 -10   2       11.04        9.22      2.04 o 
   4 -10   2        0.24       -1.53      2.25 o 
   5 -10   2       18.72       27.84      3.09 o 
   6 -10   2       26.85       25.30      2.37 o 
  -6  -9   2        2.73        4.24      1.87 o 
  -5  -9   2        8.70       11.65      1.81 o 
  -4  -9   2        1.72        1.24      1.64 o 
  -3  -9   2       12.03       11.04      1.73 o 
  -2  -9   2       68.75       73.34      1.99 o 
  -1  -9   2        9.56        9.39      1.63 o 
   0  -9   2        2.09        0.13      1.79 o 
   1  -9   2       13.38       10.83      1.87 o 
   2  -9   2        6.21        6.37      1.86 o 
   3  -9   2       92.70       95.24      2.42 o 
   4  -9   2       26.80       27.98      2.49 o 
   5  -9   2        4.78        5.56      1.98 o 
   6  -9   2        1.13        3.80      2.11 o 
   7  -9   2        4.76        7.26      2.20 o 
  -7  -8   2        5.07        4.87      1.89 o 
  -6  -8   2        4.44        5.23      1.77 o 
  -5  -8   2        2.61        3.39      1.60 o 
  -4  -8   2        6.95        8.51      1.97 o 
  -3  -8   2        1.31        1.94      1.59 o 
  -2  -8   2       39.99       40.65      1.83 o 
  -1  -8   2        2.65        4.84      1.55 o 
   0  -8   2        7.63        6.17      1.63 o 
   1  -8   2       17.77       15.76      1.67 o 
   2  -8   2      111.39      109.94      2.29 o 
   3  -8   2       38.93       40.82      1.95 o 
   4  -8   2        0.98       -0.08      2.25 o 
   5  -8   2       31.40       33.14      2.85 o 
   6  -8   2        9.66        8.92      1.95 o 
   7  -8   2       39.99       41.08      3.88 o 
   8  -8   2       11.38       12.42      2.78 o 
  -8  -7   2        1.63        0.76      2.03 o 
  -7  -7   2        0.54        2.65      1.90 o 
  -6  -7   2        8.51        7.36      1.71 o 
  -5  -7   2        2.54        3.62      1.61 o 
  -4  -7   2       29.01       27.85      1.63 o 
  -3  -7   2        0.13       -0.13      1.51 o 
  -2  -7   2      115.17      116.52      2.74 o 
  -1  -7   2      321.93      312.89      6.34 o 
   0  -7   2       25.43       27.50      1.71 o 
   1  -7   2      117.88      129.20      2.65 o 
   2  -7   2        0.87        1.84      1.71 o 
   3  -7   2       90.48       86.38      2.38 o 
   4  -7   2        3.81        4.73      2.23 o 
   5  -7   2        0.18        0.58      2.27 o 
   6  -7   2        1.93        1.91      1.70 o 
   7  -7   2        0.00        0.58      1.86 o 
   8  -7   2       10.67       13.57      2.29 o 
  -8  -6   2        1.41        3.96      1.81 o 
  -7  -6   2        0.06       -0.09      2.01 o 
  -6  -6   2        0.11        0.93      1.76 o 
  -5  -6   2        4.15        6.53      1.47 o 
  -4  -6   2      127.13      136.32      2.29 o 
  -3  -6   2        3.11        5.45      1.63 o 
  -2  -6   2        0.01        2.10      1.55 o 
  -1  -6   2      103.35      107.96      1.89 o 
   0  -6   2        0.00        2.32      1.55 o 
   1  -6   2        0.01       -0.08      1.61 o 
   2  -6   2        5.55        0.38      2.08 o 
   3  -6   2        6.30        9.99      2.12 o 
   4  -6   2       65.15       64.31      2.30 o 
   5  -6   2       10.91        9.90      2.00 o 
   6  -6   2        8.58        8.42      1.71 o 
   7  -6   2       12.16       14.34      2.13 o 
   8  -6   2       11.97       12.72      2.18 o 
   9  -6   2        0.20        1.88      2.28 o 
  -9  -5   2       15.90       14.70      2.14 o 
  -8  -5   2        0.01        0.88      1.90 o 
  -7  -5   2      184.21      169.48      2.27 o 
  -6  -5   2       28.18       29.97      1.83 o 
  -5  -5   2       38.12       44.08      1.60 o 
  -4  -5   2       35.98       42.12      1.63 o 
  -3  -5   2      125.02      115.35      2.00 o 
  -2  -5   2       55.72       66.45      1.66 o 
  -1  -5   2        0.01       -0.09      1.46 o 
   0  -5   2     1407.25     1434.12     13.73 o 
   1  -5   2      587.79      624.03      8.75 o 
   2  -5   2      445.06      472.49      3.50 o 
   3  -5   2        2.50        7.84      1.76 o 
   4  -5   2        0.89        3.50      1.84 o 
   5  -5   2       20.43       25.49      1.83 o 
   6  -5   2        0.50        1.47      2.54 o 
   7  -5   2        8.49       11.56      2.23 o 
   8  -5   2       41.61       47.39      2.16 o 
   9  -5   2        1.61        2.44      2.33 o 
  -9  -4   2       21.79       16.00      2.07 o 
  -8  -4   2        0.31        0.68      1.91 o 
  -7  -4   2       69.98       59.10      1.98 o 
  -6  -4   2       24.76       26.63      2.11 o 
  -5  -4   2        0.92        1.83      2.22 o 
  -4  -4   2       31.33       30.81      2.16 o 
  -3  -4   2        0.03       -0.13      2.26 o 
  -2  -4   2       34.13       37.10      2.16 o 
  -1  -4   2      145.51      133.18      2.08 o 
   0  -4   2       15.88       14.76      1.64 o 
   1  -4   2     1283.64     1330.14     18.01 o 
   2  -4   2      491.82      495.38      7.00 o 
   3  -4   2       18.68       20.23      1.74 o 
   4  -4   2      122.41      134.20      2.75 o 
   5  -4   2       58.01       63.32      2.07 o 
   6  -4   2       34.90       36.71      2.34 o 
   7  -4   2        1.69        1.95      2.19 o 
   8  -4   2       65.45       59.75      2.37 o 
   9  -4   2        2.35        2.14      2.18 o 
  10  -4   2       25.93       24.86      2.67 o 
  -9  -3   2       11.06       11.31      1.74 o 
  -8  -3   2       63.08       63.00      2.72 o 
  -7  -3   2       33.09       34.88      2.39 o 
  -6  -3   2      328.21      324.43      9.58 o 
  -5  -3   2        0.63        1.64      1.86 o 
  -4  -3   2       85.87       79.71      3.00 o 
  -3  -3   2      100.48       95.01      2.49 o 
  -2  -3   2        3.86        7.78      1.83 o 
  -1  -3   2      309.30      306.32      3.57 o 
   0  -3   2      330.61      342.32      3.32 o 
   1  -3   2     1164.77     1152.77      5.17 o 
   2  -3   2       78.52       88.93      2.22 o 
   3  -3   2     1789.01     1959.24      8.64 o 
   4  -3   2       84.87       98.99      2.29 o 
   5  -3   2       10.76       13.83      2.11 o 
   6  -3   2       23.67       25.13      2.50 o 
   7  -3   2        4.78        5.43      2.12 o 
   8  -3   2        0.21        1.56      2.03 o 
   9  -3   2       15.80       15.59      2.14 o 
  10  -3   2        1.74        3.49      2.42 o 
  -9  -2   2        1.45        3.11      2.01 o 
  -8  -2   2       43.89       42.25      1.95 o 
  -7  -2   2        6.12        7.78      2.34 o 
  -6  -2   2       21.33       24.02      2.32 o 
  -5  -2   2       86.93       85.01      2.48 o 
  -4  -2   2      101.65       95.61      2.55 o 
  -3  -2   2       36.88       42.16      2.28 o 
  -2  -2   2      488.79      469.64      3.79 o 
  -1  -2   2       33.83       28.62      2.21 o 
   0  -2   2     2890.98     2729.23     18.89 o 
   1  -2   2       33.09       43.23      2.67 o 
   2  -2   2       42.67       55.97      2.47 o 
   3  -2   2     1758.44     1785.18     14.69 o 
   4  -2   2       75.97       71.31      2.78 o 
   5  -2   2       44.15       49.50      2.64 o 
   6  -2   2        1.26        1.64      2.56 o 
   7  -2   2       25.77       27.87      2.06 o 
   8  -2   2        9.46        8.07      2.22 o 
   9  -2   2        5.40        5.48      2.51 o 
  10  -2   2        1.29        1.12      3.10 o 
 -10  -1   2        0.44        0.52      2.64 o 
  -9  -1   2        0.01        1.43      2.30 o 
  -8  -1   2       29.65       31.40      1.94 o 
  -7  -1   2       90.78      100.56      3.05 o 
  -6  -1   2       99.67      103.11      2.58 o 
  -5  -1   2      224.44      224.10      3.44 o 
  -4  -1   2      436.90      432.24      8.51 o 
  -3  -1   2        0.94        2.30      2.11 o 
  -2  -1   2      220.25      194.88      4.01 o 
  -1  -1   2      434.56      439.44      4.40 o 
   0  -1   2     6620.39     6096.18     15.30 o 
   1  -1   2      559.76      550.08      5.39 o 
   2  -1   2        4.34        3.62      2.28 o 
   3  -1   2       17.37       13.67      2.09 o 
   4  -1   2      745.03      822.81      9.63 o 
   5  -1   2       30.59       24.27      1.76 o 
   6  -1   2       94.23       99.00      2.29 o 
   7  -1   2       81.19       84.10      2.04 o 
   8  -1   2        2.32        4.78      1.78 o 
   9  -1   2       12.68       14.98      2.85 o 
  10  -1   2        6.01        6.81      3.76 o 
 -10   0   2        0.06        0.82      2.53 o 
  -9   0   2        3.36        5.07      2.52 o 
  -8   0   2       73.06       80.42      3.56 o 
  -7   0   2        3.12        1.65      1.69 o 
  -6   0   2       86.23       99.80      2.94 o 
  -5   0   2       45.48       48.96      1.80 o 
  -4   0   2       87.76       97.75      1.92 o 
  -3   0   2       12.58       14.74      1.68 o 
  -2   0   2     6066.34     5906.87     90.42 o 
  -1   0   2     1380.30     1291.69     27.50 o 
   0   0   2     1179.87     1131.25     21.84 o 
   1   0   2      152.78      146.76      3.02 o 
   2   0   2      121.95      131.87      3.03 o 
   3   0   2        5.29        5.96      3.03 o 
   4   0   2     1034.44     1085.09      6.72 o 
   5   0   2      128.33      131.33      2.82 o 
   6   0   2      340.01      346.61      4.26 o 
   7   0   2      232.55      234.65      3.37 o 
   8   0   2        6.37        4.99      2.03 o 
   9   0   2        7.07        9.18      2.21 o 
  10   0   2       12.78       16.83      2.69 o 
 -10   1   2       16.76       17.29      3.31 o 
  -9   1   2       16.79       13.56      2.72 o 
  -8   1   2       76.41       70.17      6.08 o 
  -7   1   2       27.66       31.10      1.81 o 
  -6   1   2       39.67       42.17      1.92 o 
  -5   1   2        0.04        0.36      1.59 o 
  -4   1   2      892.01      888.00     17.79 o 
  -3   1   2      208.33      193.62      5.00 o 
  -2   1   2     1342.12     1359.25     13.63 o 
  -1   1   2    10579.87    10217.86    172.15 o 
   0   1   2      212.28      193.29      3.86 o 
   1   1   2     2229.39     2065.62     21.35 o 
   2   1   2     2005.94     1934.33     22.50 o 
   3   1   2     4702.97     4664.06     16.33 o 
   4   1   2      341.30      361.99      4.62 o 
   5   1   2      159.62      169.81      3.50 o 
   6   1   2      129.33      131.70      3.36 o 
   7   1   2        0.00       -1.14      2.45 o 
   8   1   2        8.03       11.25      2.46 o 
   9   1   2        0.98        1.36      3.44 o 
  10   1   2        2.78        2.95      2.67 o 
  -9   2   2        4.50        5.26      2.70 o 
  -8   2   2        0.38        1.44      2.38 o 
  -7   2   2       74.51       78.87      2.79 o 
  -6   2   2       56.39       61.44      3.45 o 
  -5   2   2        1.00        2.47      2.38 o 
  -4   2   2        3.09        6.58      2.07 o 
  -3   2   2      636.94      621.35      5.48 o 
  -2   2   2      103.69       89.92      2.14 o 
  -1   2   2    10160.03     9478.85    110.60 o 
   0   2   2     6114.60     5555.58     20.25 o 
   1   2   2      641.88      638.65     13.54 o 
   2   2   2      185.73      204.46      2.83 o 
   3   2   2     2070.90     2133.05     27.21 o 
   4   2   2     3664.95     3702.92     70.01 o 
   5   2   2       68.85       76.51      2.38 o 
   6   2   2      403.62      430.38      3.80 o 
   7   2   2      110.68      100.47      2.91 o 
   8   2   2        4.59        1.87      2.71 o 
   9   2   2        0.10        1.05      2.87 o 
  10   2   2        8.33        9.54      2.44 o 
  -9   3   2        8.59        9.32      2.79 o 
  -8   3   2        1.29        2.02      2.40 o 
  -7   3   2      492.03      487.95      7.36 o 
  -6   3   2        0.23        0.89      2.21 o 
  -5   3   2        0.25        1.31      2.11 o 
  -4   3   2      213.75      223.04      7.51 o 
  -3   3   2      153.78      148.11      2.42 o 
  -2   3   2       23.69       23.02      2.19 o 
  -1   3   2     3685.74     3656.97    132.48 o 
   0   3   2     1368.57     1332.41     33.60 o 
   1   3   2      179.16      161.99      2.65 o 
   2   3   2        2.97        6.68      1.55 o 
   3   3   2     2397.34     2266.64      9.41 o 
   4   3   2     2010.33     2091.57     21.93 o 
   5   3   2      226.12      258.86      2.92 o 
   6   3   2        0.75        0.46      1.95 o 
   7   3   2      157.55      163.06      2.75 o 
   8   3   2        3.41        1.84      2.19 o 
   9   3   2        4.50       10.61      2.87 o 
  10   3   2        2.73        0.77      3.10 o 
  -9   4   2        1.16        0.79      2.60 o 
  -8   4   2       33.58       33.50      2.81 o 
  -7   4   2        3.27        1.72      2.23 o 
  -6   4   2       27.18       26.17      3.08 o 
  -5   4   2      273.71      264.18      6.07 o 
  -4   4   2       64.48       63.95      1.90 o 
  -3   4   2       78.70       88.69      2.80 o 
  -2   4   2        7.42        7.73      1.85 o 
  -1   4   2      253.73      261.71      9.32 o 
   0   4   2      131.63      138.35      3.12 o 
   1   4   2      574.64      545.24      4.76 o 
   2   4   2      500.84      490.67      3.10 o 
   3   4   2       46.46       46.12      1.54 o 
   4   4   2      929.03      953.47     11.63 o 
   5   4   2       91.24       98.91      2.12 o 
   6   4   2        0.50        2.32      1.79 o 
   7   4   2      169.73      171.24      4.12 o 
   8   4   2        0.86        1.89      2.05 o 
   9   4   2        4.27        3.68      2.48 o 
  10   4   2        0.01        1.82      3.69 o 
  -9   5   2        0.24        0.96      2.68 o 
  -8   5   2       29.84       26.20      2.32 o 
  -7   5   2       24.75       25.71      2.38 o 
  -6   5   2      162.19      158.29      4.63 o 
  -5   5   2      584.70      555.28     15.22 o 
  -4   5   2       50.29       50.27      3.35 o 
  -3   5   2       66.75       74.81      3.06 o 
  -2   5   2      120.39      114.46      3.08 o 
  -1   5   2      160.99      170.01      2.15 o 
   0   5   2       81.02       85.19      1.68 o 
   1   5   2       61.35       58.24      1.50 o 
   2   5   2       99.40      115.42      1.67 o 
   3   5   2       67.99       59.09      1.67 o 
   4   5   2     1464.37     1432.36     12.81 o 
   5   5   2      433.28      428.21      2.97 o 
   6   5   2       62.73       61.11      1.92 o 
   7   5   2      120.85      124.82      2.86 o 
   8   5   2        3.64        2.79      2.01 o 
   9   5   2        9.35        8.61      2.17 o 
  10   5   2        4.02        6.53      2.99 o 
  -8   6   2        0.10        1.38      2.08 o 
  -7   6   2       19.81       22.83      2.64 o 
  -6   6   2        8.22       10.00      1.63 o 
  -5   6   2       32.43       32.95      1.72 o 
  -4   6   2      759.75      756.74     14.53 o 
  -3   6   2       49.45       50.61      1.92 o 
  -2   6   2       25.61       27.91      1.65 o 
  -1   6   2      334.12      327.07      5.18 o 
   0   6   2      994.37      979.44     16.13 o 
   1   6   2        1.11        1.95      1.26 o 
   2   6   2        1.12        1.65      1.26 o 
   3   6   2        7.04        7.49      1.40 o 
   4   6   2        6.45        6.36      1.59 o 
   5   6   2        4.59        3.59      1.66 o 
   6   6   2       46.53       45.67      1.88 o 
   7   6   2       33.41       33.09      1.91 o 
   8   6   2        1.36        2.42      1.93 o 
   9   6   2        9.57        9.23      2.22 o 
  10   6   2        0.03        2.97      2.58 o 
  -8   7   2        3.45        4.44      2.65 o 
  -7   7   2        3.31        3.10      1.79 o 
  -6   7   2      210.21      204.97     14.25 o 
  -5   7   2       52.12       45.52      1.79 o 
  -4   7   2      856.06      849.16     29.89 o 
  -3   7   2      365.57      361.30     23.52 o 
  -2   7   2       32.67       30.26      1.78 o 
  -1   7   2      137.04      128.82      2.59 o 
   0   7   2      209.12      197.64      6.17 o 
   1   7   2        0.02        0.62      1.53 o 
   2   7   2       84.41       80.81      1.62 o 
   3   7   2        7.60       11.81      1.41 o 
   4   7   2        0.02       -0.72      1.72 o 
   5   7   2      594.51      588.37     13.92 o 
   6   7   2      168.25      171.48      6.69 o 
   7   7   2       55.47       55.47      1.99 o 
   8   7   2        4.41        3.95      1.98 o 
   9   7   2        7.89        9.12      2.23 o 
  -7   8   2       16.58       10.62      1.86 o 
  -6   8   2        8.62        7.89      1.85 o 
  -5   8   2        6.02        7.67      1.94 o 
  -4   8   2       55.03       53.08      1.85 o 
  -3   8   2      976.03      950.40     23.61 o 
  -2   8   2       44.60       43.38      1.75 o 
  -1   8   2      148.07      152.35      2.06 o 
   0   8   2       17.00       17.96      1.62 o 
   1   8   2       12.89       15.08      1.46 o 
   2   8   2      269.76      250.81      5.18 o 
   3   8   2      128.24      129.12      1.66 o 
   4   8   2        5.37        7.20      1.55 o 
   5   8   2        2.73        3.15      1.52 o 
   6   8   2       46.62       44.15      1.83 o 
   7   8   2        4.78        5.15      1.84 o 
   8   8   2       23.25       20.51      2.38 o 
   9   8   2        1.09        0.44      2.12 o 
  -7   9   2        2.09        4.23      1.89 o 
  -6   9   2       38.88       38.08      1.77 o 
  -5   9   2       55.63       51.41      2.66 o 
  -4   9   2       17.97       17.33      1.77 o 
  -3   9   2      252.81      263.78      6.40 o 
  -2   9   2     1541.38     1545.38      8.23 o 
  -1   9   2       39.24       37.61      1.69 o 
   0   9   2       37.00       35.63      1.69 o 
   1   9   2       70.93       74.55      1.62 o 
   2   9   2      376.55      364.33      4.43 o 
   3   9   2       56.12       55.69      2.06 o 
   4   9   2        0.55        3.03      1.60 o 
   5   9   2       18.43       19.50      1.69 o 
   6   9   2       48.03       45.68      2.02 o 
   7   9   2       63.35       53.91      3.02 o 
   8   9   2       37.25       28.53      2.18 o 
  -6  10   2        1.29        1.67      1.79 o 
  -5  10   2        0.14        2.63      1.92 o 
  -4  10   2        0.52       -0.64      1.74 o 
  -3  10   2       58.31       60.73      1.97 o 
  -2  10   2        3.36        2.39      1.77 o 
  -1  10   2        2.28        3.65      1.66 o 
   0  10   2      117.36      122.93      3.46 o 
   1  10   2        1.31        1.53      1.49 o 
   2  10   2        1.92        2.64      1.41 o 
   3  10   2      388.18      386.08      6.99 o 
   4  10   2       42.70       43.02      1.76 o 
   5  10   2        2.90        3.82      1.75 o 
   6  10   2        0.33        0.45      2.09 o 
   7  10   2        0.09        0.56      1.86 o 
  -5  11   2        1.33        1.08      2.00 o 
  -4  11   2       25.05       27.76      1.96 o 
  -3  11   2        5.82        6.00      1.79 o 
  -2  11   2       50.94       49.72      2.31 o 
  -1  11   2      228.50      225.60      3.36 o 
   0  11   2       72.93       71.93      1.92 o 
   1  11   2       77.69       74.36      2.08 o 
   2  11   2        3.12        3.04      1.97 o 
   3  11   2       23.34       18.87      1.70 o 
   4  11   2        0.88        1.36      1.65 o 
   5  11   2       15.45       17.24      1.89 o 
   6  11   2        0.08        2.57      2.05 o 
  -3  12   2       15.34       16.05      2.53 o 
  -2  12   2        0.11        0.45      1.91 o 
  -1  12   2       59.29       54.80      2.68 o 
   0  12   2        0.72        4.00      1.78 o 
   1  12   2        5.97        4.58      2.08 o 
   2  12   2        3.28        5.33      1.77 o 
   3  12   2        3.51        5.21      1.87 o 
   4  12   2        5.48        6.98      1.91 o 
   5  12   2        8.12        7.80      1.99 o 
  -1  13   2        6.53        6.27      1.99 o 
   0  13   2       23.76       21.75      2.52 o 
   1  13   2       41.90       34.63      2.52 o 
   2  13   2        4.07        4.04      2.15 o 
   0 -12   3        2.31        3.56      2.00 o 
  -3 -11   3       14.81       13.01      1.93 o 
  -2 -11   3        0.08       -0.28      1.80 o 
  -1 -11   3        0.44        1.80      1.83 o 
   0 -11   3        8.47        7.84      2.03 o 
   1 -11   3       16.16       12.56      2.11 o 
   2 -11   3        0.55       -0.90      2.00 o 
   3 -11   3        2.25        0.54      2.17 o 
   4 -11   3        6.22        4.69      2.28 o 
  -5 -10   3        2.73        4.74      1.79 o 
  -4 -10   3        9.29        9.65      2.15 o 
  -3 -10   3        0.18        1.58      1.76 o 
  -2 -10   3        9.56        9.28      1.74 o 
  -1 -10   3       47.39       51.23      1.95 o 
   0 -10   3        0.04        1.48      1.87 o 
   1 -10   3        1.71        1.70      1.95 o 
   2 -10   3       46.56       51.82      2.07 o 
   3 -10   3        0.00       -0.87      2.23 o 
   4 -10   3        0.01        3.07      2.05 o 
   5 -10   3       41.55       39.55      2.78 o 
   6 -10   3        8.60       10.28      2.58 o 
  -6  -9   3        0.79        0.81      2.15 o 
  -5  -9   3        1.30        3.53      1.93 o 
  -4  -9   3        6.50        9.49      1.74 o 
  -3  -9   3        0.48        1.41      1.56 o 
  -2  -9   3      117.05      115.27      3.62 o 
  -1  -9   3        1.85        0.65      1.68 o 
   0  -9   3        1.44        1.73      1.68 o 
   1  -9   3        0.48       -0.18      1.88 o 
   2  -9   3        0.58        0.26      1.85 o 
   3  -9   3        9.94       11.69      2.15 o 
   4  -9   3        0.46       -0.17      2.21 o 
   5  -9   3       39.23       41.99      2.17 o 
   6  -9   3      103.51      116.34      3.04 o 
   7  -9   3        0.05        1.51      3.06 o 
  -7  -8   3       18.67       17.50      1.97 o 
  -6  -8   3       10.72       13.16      1.79 o 
  -5  -8   3        3.48        3.15      1.65 o 
  -4  -8   3        0.39        0.16      1.60 o 
  -3  -8   3       20.47       24.97      1.78 o 
  -2  -8   3        7.90        5.87      1.58 o 
  -1  -8   3        4.93        4.69      1.56 o 
   0  -8   3        0.30        1.08      1.53 o 
   1  -8   3        9.48       10.32      1.62 o 
   2  -8   3       27.31       25.03      1.80 o 
   3  -8   3      135.67      142.59      2.32 o 
   4  -8   3       17.27       18.50      1.96 o 
   5  -8   3       16.18       19.36      2.04 o 
   6  -8   3       20.41       23.87      2.06 o 
   7  -8   3        0.79        3.10      2.92 o 
   8  -8   3        3.03        2.07      2.49 o 
  -7  -7   3        1.33        1.10      2.19 o 
  -6  -7   3        2.04        1.78      1.84 o 
  -5  -7   3       49.21       53.21      3.00 o 
  -4  -7   3        0.48        1.22      1.62 o 
  -3  -7   3        0.37        2.02      1.65 o 
  -2  -7   3      147.72      148.91      4.40 o 
  -1  -7   3      109.00      116.16      2.39 o 
   0  -7   3       18.18       18.59      1.69 o 
   1  -7   3       69.30       73.66      2.01 o 
   2  -7   3       25.53       23.14      4.04 o 
   3  -7   3       61.68       58.15      2.15 o 
   4  -7   3      101.02      100.45      2.88 o 
   5  -7   3       14.65       13.91      1.90 o 
   6  -7   3       17.19       16.95      2.13 o 
   7  -7   3        4.16        6.55      2.82 o 
   8  -7   3       27.05       29.70      3.10 o 
  -8  -6   3        5.11        5.88      1.95 o 
  -7  -6   3       27.43       26.21      2.16 o 
  -6  -6   3        5.21        3.71      1.84 o 
  -5  -6   3       45.00       47.95      1.66 o 
  -4  -6   3      125.87      129.05      2.01 o 
  -3  -6   3        4.48        2.08      1.52 o 
  -2  -6   3        0.07        2.10      1.45 o 
  -1  -6   3        0.98        1.67      1.52 o 
   0  -6   3        5.24        4.50      1.58 o 
   1  -6   3       15.59       16.23      1.63 o 
   2  -6   3       39.47       42.78      1.93 o 
   3  -6   3        5.41        5.58      1.84 o 
   4  -6   3       15.69       17.88      2.01 o 
   5  -6   3       13.53       16.84      2.19 o 
   6  -6   3        0.35        1.42      1.69 o 
   7  -6   3        3.45        5.69      2.90 o 
   8  -6   3        5.12        4.43      2.30 o 
   9  -6   3        0.88        2.71      2.45 o 
  -8  -5   3        0.00        1.31      1.93 o 
  -7  -5   3       15.48       16.30      1.68 o 
  -6  -5   3      160.20      164.37      4.18 o 
  -5  -5   3       43.51       48.37      2.01 o 
  -4  -5   3       34.52       34.58      1.95 o 
  -3  -5   3        0.91        0.15      2.39 o 
  -2  -5   3      333.45      360.23      4.24 o 
  -1  -5   3        3.48        1.75      1.49 o 
   0  -5   3      781.14      795.63      5.92 o 
   1  -5   3      443.00      465.79      5.32 o 
   2  -5   3       82.68       94.13      2.80 o 
   3  -5   3        0.11        2.24      1.71 o 
   4  -5   3       36.89       44.54      3.49 o 
   5  -5   3       26.82       20.82      2.01 o 
   6  -5   3       52.47       48.45      2.08 o 
   7  -5   3        0.21        1.41      2.11 o 
   8  -5   3        0.91        1.22      2.15 o 
   9  -5   3        6.38        8.21      2.33 o 
  -9  -4   3        0.87        0.81      1.87 o 
  -8  -4   3        6.57        9.08      1.95 o 
  -7  -4   3       18.79       20.24      2.40 o 
  -6  -4   3       37.17       40.40      2.21 o 
  -5  -4   3       11.47       10.85      1.77 o 
  -4  -4   3      268.46      274.19      3.01 o 
  -3  -4   3       23.69       22.00      1.96 o 
  -2  -4   3       57.87       55.33      1.94 o 
  -1  -4   3     1243.05     1311.18     17.53 o 
   0  -4   3      214.05      251.17      2.91 o 
   1  -4   3      394.96      380.09      2.95 o 
   2  -4   3        3.56        6.44      1.81 o 
   3  -4   3        9.33       11.23      2.14 o 
   4  -4   3      143.62      153.24      3.46 o 
   5  -4   3       18.02       19.59      1.71 o 
   6  -4   3       10.45       10.89      1.95 o 
   7  -4   3       15.45       14.21      1.92 o 
   8  -4   3        0.39        2.29      2.07 o 
   9  -4   3        0.38        2.07      2.27 o 
  10  -4   3        9.28       10.16      2.95 o 
  -9  -3   3        2.65        3.01      2.07 o 
  -8  -3   3       25.66       28.57      1.97 o 
  -7  -3   3      102.81      104.90      6.52 o 
  -6  -3   3      143.67      148.83      4.01 o 
  -5  -3   3       93.93       96.16      2.56 o 
  -4  -3   3       85.84       86.59      2.89 o 
  -3  -3   3      208.87      215.02      2.75 o 
  -2  -3   3      160.53      158.77      2.35 o 
  -1  -3   3      813.65      845.37      4.53 o 
   0  -3   3       18.74       26.52      1.91 o 
   1  -3   3     1310.11     1268.92      5.57 o 
   2  -3   3      389.14      416.46      3.80 o 
   3  -3   3     1260.90     1364.71      5.90 o 
   4  -3   3       68.05       79.03      2.11 o 
   5  -3   3       15.77       15.09      1.88 o 
   6  -3   3      176.54      171.59      3.24 o 
   7  -3   3      240.19      252.29      3.69 o 
   8  -3   3        0.09       -0.15      2.13 o 
   9  -3   3       16.19       17.62      2.45 o 
  10  -3   3        1.63        2.93      2.95 o 
  -9  -2   3        0.29        0.63      2.02 o 
  -8  -2   3        0.51        2.23      1.80 o 
  -7  -2   3        3.51        4.20      1.63 o 
  -6  -2   3       46.69       45.56      2.43 o 
  -5  -2   3       20.94       17.20      1.95 o 
  -4  -2   3        0.04        2.27      2.11 o 
  -3  -2   3      236.76      239.60      2.71 o 
  -2  -2   3       24.21       23.56      1.95 o 
  -1  -2   3      910.07      869.64      4.73 o 
   0  -2   3      772.95      731.89      4.71 o 
   1  -2   3      356.72      347.01      4.19 o 
   2  -2   3       61.01       67.31      2.23 o 
   3  -2   3      205.60      214.70      2.95 o 
   4  -2   3     1304.01     1409.77     11.90 o 
   5  -2   3      971.56     1012.03      6.28 o 
   6  -2   3        6.40        6.91      1.98 o 
   7  -2   3       21.96       20.83      2.20 o 
   8  -2   3       86.02       82.52      2.69 o 
   9  -2   3       12.33       12.52      2.44 o 
  10  -2   3        5.41        5.67      3.22 o 
  -9  -1   3        3.75        5.30      2.16 o 
  -8  -1   3        0.74        1.53      1.84 o 
  -7  -1   3        5.22        4.66      1.76 o 
  -6  -1   3      106.13      105.32      3.08 o 
  -5  -1   3       11.66       15.73      1.57 o 
  -4  -1   3        7.97       10.70      1.91 o 
  -3  -1   3      350.78      347.19      3.31 o 
  -2  -1   3       28.27       30.91      2.44 o 
  -1  -1   3       11.40       13.66      2.06 o 
   0  -1   3      427.85      403.38      3.98 o 
   1  -1   3       21.06       16.38      2.27 o 
   2  -1   3       74.85       73.18      2.40 o 
   3  -1   3      765.74      757.60      9.40 o 
   4  -1   3       39.79       47.56      2.27 o 
   5  -1   3      566.23      634.92      9.56 o 
   6  -1   3      185.39      200.05      2.78 o 
   7  -1   3        8.85        9.45      1.89 o 
   8  -1   3       32.03       31.77      3.50 o 
   9  -1   3       13.30       20.57      2.82 o 
  10  -1   3       74.14       76.51      3.48 o 
  -9   0   3        0.20        1.34      2.12 o 
  -8   0   3       12.95       14.41      1.86 o 
  -7   0   3        0.51        1.73      1.89 o 
  -6   0   3      134.69      147.31      4.23 o 
  -5   0   3        0.04        1.12      1.49 o 
  -4   0   3      286.17      299.16      7.82 o 
  -3   0   3      135.17      127.85      3.53 o 
  -2   0   3      339.71      341.92      7.47 o 
  -1   0   3      313.47      300.31      7.91 o 
   0   0   3       37.19       34.60      1.83 o 
   1   0   3       19.37       29.36      2.11 o 
   2   0   3      197.72      198.43      3.06 o 
   3   0   3      146.16      144.29      2.74 o 
   4   0   3       62.19       67.78      3.23 o 
   5   0   3      792.21      841.51      6.93 o 
   6   0   3       24.80       28.36      3.41 o 
   7   0   3       39.58       39.42      2.26 o 
   8   0   3       21.87       24.33      2.36 o 
   9   0   3        5.02        3.93      2.22 o 
  10   0   3        5.72        5.82      2.61 o 
  11   0   3       20.64       18.66      4.11 o 
  -9   1   3       11.21       13.72      2.81 o 
  -8   1   3       19.92       19.55      1.94 o 
  -7   1   3        3.37        5.16      1.73 o 
  -6   1   3       58.12       57.38      1.88 o 
  -5   1   3       17.62       23.36      3.65 o 
  -4   1   3        1.63        2.40      1.49 o 
  -3   1   3      198.05      212.52      4.44 o 
  -2   1   3       61.71       59.78      1.59 o 
  -1   1   3       49.62       54.47      1.99 o 
   0   1   3     6347.86     5942.94     19.13 o 
   1   1   3      341.47      360.94      7.25 o 
   2   1   3      329.95      305.97      3.33 o 
   3   1   3      489.90      477.00      7.26 o 
   4   1   3        1.42        4.27      2.54 o 
   5   1   3      100.11       97.13      3.17 o 
   6   1   3      371.10      372.72      4.53 o 
   7   1   3      128.48      140.77      3.94 o 
   8   1   3        3.36        2.19      2.64 o 
   9   1   3       15.66       18.70      2.22 o 
  10   1   3        0.49        2.22      2.60 o 
  11   1   3        8.88       10.42      2.61 o 
  -9   2   3        0.04        2.27      2.81 o 
  -8   2   3      106.17      104.32      6.19 o 
  -7   2   3       91.70       78.28      3.71 o 
  -6   2   3      468.37      449.26     17.17 o 
  -5   2   3      246.20      241.44      7.24 o 
  -4   2   3      468.66      503.93     11.42 o 
  -3   2   3       65.43       58.99      1.78 o 
  -2   2   3       20.19       23.39      1.61 o 
  -1   2   3     1081.45     1078.64     12.29 o 
   0   2   3      309.14      290.96      3.76 o 
   1   2   3      356.27      360.50      6.35 o 
   2   2   3       48.75       41.78      2.07 o 
   3   2   3       28.66       28.83      1.83 o 
   4   2   3      136.84      137.44      2.23 o 
   5   2   3      234.43      237.29      4.27 o 
   6   2   3      305.73      322.20      4.20 o 
   7   2   3       72.25       77.79      3.45 o 
   8   2   3        1.32        3.03      3.20 o 
   9   2   3        7.45        7.23      2.75 o 
  10   2   3        0.00        1.84      2.61 o 
  11   2   3        0.01        2.04      2.34 o 
  -9   3   3        0.14        2.78      2.68 o 
  -8   3   3       25.46       23.22      2.30 o 
  -7   3   3      135.91      135.78      7.03 o 
  -6   3   3        8.17        9.18      1.94 o 
  -5   3   3      113.70      115.39      3.17 o 
  -4   3   3       82.67       83.58      2.99 o 
  -3   3   3     4353.22     4198.12     20.00 o 
  -2   3   3     3502.61     3314.96     11.90 o 
  -1   3   3       61.57       59.83      3.01 o 
   0   3   3       16.10       20.26      1.96 o 
   1   3   3      195.80      167.93      2.82 o 
   2   3   3      652.25      600.90     12.03 o 
   3   3   3      203.35      190.89      2.64 o 
   4   3   3       33.85       33.22      1.65 o 
   5   3   3       44.28       39.53      2.12 o 
   6   3   3        0.03       -0.21      2.13 o 
   7   3   3       23.59       23.00      3.22 o 
   8   3   3      153.17      152.62      3.90 o 
   9   3   3        0.90        3.10      2.80 o 
  10   3   3        0.03        1.84      2.94 o 
  -9   4   3        3.60        3.85      2.71 o 
  -8   4   3       13.21       11.90      2.56 o 
  -7   4   3       77.96       76.30      3.30 o 
  -6   4   3      196.95      194.52      8.57 o 
  -5   4   3      645.54      623.33     11.90 o 
  -4   4   3      139.71      135.95      2.07 o 
  -3   4   3      429.99      447.96     11.33 o 
  -2   4   3      444.06      397.61     17.62 o 
  -1   4   3      438.53      449.74     16.55 o 
   0   4   3       12.91       14.39      2.14 o 
   1   4   3     1458.80     1361.88     27.84 o 
   2   4   3      780.37      791.53     12.70 o 
   3   4   3      266.19      276.66      2.46 o 
   4   4   3       29.04       30.59      1.52 o 
   5   4   3       35.43       38.72      1.94 o 
   6   4   3        0.18        1.47      1.86 o 
   7   4   3        3.58        3.47      2.02 o 
   8   4   3       72.46       72.61      3.52 o 
   9   4   3        0.03        0.23      2.78 o 
  10   4   3        9.43        9.31      3.15 o 
  -9   5   3        6.56        8.13      2.83 o 
  -8   5   3        0.23        1.38      2.26 o 
  -7   5   3        0.61        1.49      2.15 o 
  -6   5   3       29.04       26.70      1.70 o 
  -5   5   3      172.38      174.05      2.10 o 
  -4   5   3      152.14      153.27      2.17 o 
  -3   5   3       34.92       35.46      1.88 o 
  -2   5   3      764.83      799.77     25.16 o 
  -1   5   3        3.59        3.58      1.91 o 
   0   5   3       26.90       23.29      1.60 o 
   1   5   3       72.63       80.66      1.59 o 
   2   5   3       86.82       88.25      1.91 o 
   3   5   3      706.43      705.25      6.66 o 
   4   5   3        0.29        0.69      1.46 o 
   5   5   3      126.13      124.16      2.12 o 
   6   5   3        0.38        1.56      1.83 o 
   7   5   3        0.40        3.33      1.82 o 
   8   5   3       45.54       54.96      2.31 o 
   9   5   3       17.06       20.64      3.08 o 
  10   5   3        6.10        5.18      3.76 o 
  -8   6   3       27.69       31.53      2.47 o 
  -7   6   3        2.17        4.05      2.41 o 
  -6   6   3       31.32       33.32      2.08 o 
  -5   6   3       14.64       14.83      1.70 o 
  -4   6   3       45.00       44.15      1.94 o 
  -3   6   3       56.85       53.81      3.56 o 
  -2   6   3       38.41       45.14      6.07 o 
  -1   6   3       81.48       83.56      2.86 o 
   0   6   3       58.25       61.81      1.84 o 
   1   6   3      140.55      113.80      1.70 o 
   2   6   3      374.02      358.88      3.77 o 
   3   6   3       10.97       14.18      1.59 o 
   4   6   3      106.67      102.09      1.72 o 
   5   6   3        8.71        9.63      1.66 o 
   6   6   3        1.10        1.16      1.79 o 
   7   6   3       10.43        8.68      1.80 o 
   8   6   3        7.94        9.39      2.03 o 
   9   6   3       39.53       35.77      2.41 o 
  10   6   3        0.67        2.52      3.20 o 
  -8   7   3        5.04        3.88      2.46 o 
  -7   7   3        8.48        9.40      1.95 o 
  -6   7   3       14.08       11.29      1.76 o 
  -5   7   3        7.84        7.03      1.74 o 
  -4   7   3       29.30       30.79      2.69 o 
  -3   7   3       65.19       63.35      1.77 o 
  -2   7   3       82.83       78.06      3.20 o 
  -1   7   3       30.59       24.13      1.61 o 
   0   7   3      124.54      131.81      3.75 o 
   1   7   3      490.79      458.04     11.48 o 
   2   7   3      346.51      337.23      3.83 o 
   3   7   3        4.54        5.68      1.33 o 
   4   7   3       54.62       60.76      1.61 o 
   5   7   3      155.70      146.42      2.91 o 
   6   7   3       59.76       60.01      2.07 o 
   7   7   3       11.80       12.40      1.98 o 
   8   7   3        1.84        2.72      1.94 o 
   9   7   3       29.52       30.36      2.64 o 
  -7   8   3        7.27        6.33      1.89 o 
  -6   8   3       49.71       45.69      2.72 o 
  -5   8   3       18.02       19.21      2.07 o 
  -4   8   3        9.82        9.53      1.69 o 
  -3   8   3      106.47      102.03      2.85 o 
  -2   8   3        5.72        8.12      1.92 o 
  -1   8   3        0.96        1.11      1.59 o 
   0   8   3       46.11       46.06      2.79 o 
   1   8   3      434.51      435.85      9.27 o 
   2   8   3       53.92       58.27      1.94 o 
   3   8   3       61.49       60.06      1.60 o 
   4   8   3       64.10       65.97      1.93 o 
   5   8   3        5.49        6.84      1.65 o 
   6   8   3       32.24       34.58      1.88 o 
   7   8   3       20.01       18.63      2.03 o 
   8   8   3        0.42        2.07      2.20 o 
   9   8   3       10.65        9.22      2.28 o 
  -7   9   3        1.46        2.57      1.98 o 
  -6   9   3        4.11        4.97      1.68 o 
  -5   9   3        0.19        1.59      1.76 o 
  -4   9   3       31.81       32.02      1.82 o 
  -3   9   3       14.07       15.87      2.06 o 
  -2   9   3      223.52      228.13      7.51 o 
  -1   9   3      107.08       96.53      2.55 o 
   0   9   3       56.46       57.39      2.95 o 
   1   9   3       37.48       33.59      1.41 o 
   2   9   3       20.59       21.48      1.51 o 
   3   9   3       67.70       73.47      1.82 o 
   4   9   3       19.28       23.34      1.90 o 
   5   9   3       15.53       18.87      1.85 o 
   6   9   3        6.80        8.44      1.96 o 
   7   9   3        5.37        5.20      2.11 o 
   8   9   3       89.80       85.85      4.59 o 
  -6  10   3       11.90       12.78      1.81 o 
  -5  10   3        1.05        2.26      1.85 o 
  -4  10   3        6.24        8.66      1.86 o 
  -3  10   3        5.74        5.45      1.70 o 
  -2  10   3       93.88       95.69      5.73 o 
  -1  10   3       13.93       14.51      1.71 o 
   0  10   3       17.13       17.84      1.73 o 
   1  10   3       59.50       67.31      1.66 o 
   2  10   3       16.99       21.50      1.39 o 
   3  10   3      102.14      106.47      1.67 o 
   4  10   3        2.18        1.11      1.56 o 
   5  10   3       51.91       54.94      2.00 o 
   6  10   3        1.84        2.77      1.90 o 
   7  10   3        2.36        1.80      2.17 o 
  -5  11   3        3.88        2.61      1.89 o 
  -4  11   3       26.97       28.85      1.96 o 
  -3  11   3       10.91        8.78      1.77 o 
  -2  11   3        5.77        6.07      2.20 o 
  -1  11   3      112.78      116.85      2.06 o 
   0  11   3       35.12       39.66      1.80 o 
   1  11   3        3.66        5.82      1.66 o 
   2  11   3       34.82       33.81      1.53 o 
   3  11   3        2.75        4.27      1.88 o 
   4  11   3        1.71        3.36      1.87 o 
   5  11   3       14.70       15.28      1.90 o 
   6  11   3        0.71        2.27      1.84 o 
  -3  12   3       12.24       14.55      2.28 o 
  -2  12   3        9.17       11.75      3.17 o 
  -1  12   3       20.52       21.88      1.90 o 
   0  12   3       65.15       66.92      2.12 o 
   1  12   3        9.06       11.56      1.81 o 
   2  12   3        7.16        7.49      1.58 o 
   3  12   3       13.60       14.26      1.89 o 
   4  12   3        1.14        2.56      2.18 o 
   5  12   3        0.47        1.53      2.01 o 
  -1  13   3        5.50        4.66      2.10 o 
   0  13   3        8.21        5.31      1.93 o 
   1  13   3       40.41       37.04      2.03 o 
   2  13   3        6.71        6.48      2.08 o 
   3  13   3        2.97        2.73      1.90 o 
  -2 -11   4        2.09        1.56      1.77 o 
  -1 -11   4        0.03       -0.38      2.02 o 
   0 -11   4        5.78        5.54      1.95 o 
   1 -11   4        8.33       10.68      3.38 o 
   2 -11   4        0.93        0.85      2.35 o 
   3 -11   4        2.08        5.54      2.45 o 
  -4 -10   4        3.35        4.68      1.91 o 
  -3 -10   4        3.30        4.73      1.84 o 
  -2 -10   4       30.75       26.50      1.86 o 
  -1 -10   4        0.07       -1.52      1.78 o 
   0 -10   4        4.21        4.54      1.82 o 
   1 -10   4        8.70        5.60      2.03 o 
   2 -10   4        3.67        4.47      2.01 o 
   3 -10   4      133.53      132.04      2.73 o 
   4 -10   4        0.01        3.46      2.11 o 
   5 -10   4        1.94        3.91      2.17 o 
  -5  -9   4        1.11        1.20      1.96 o 
  -4  -9   4        2.11        3.24      1.71 o 
  -3  -9   4        1.94        3.01      1.71 o 
  -2  -9   4       28.86       24.41      1.73 o 
  -1  -9   4        4.49        2.65      1.68 o 
   0  -9   4        0.30        0.68      1.76 o 
   1  -9   4       89.43       92.21      2.19 o 
   2  -9   4       29.36       32.33      2.95 o 
   3  -9   4      151.78      151.62      3.51 o 
   4  -9   4       13.05       14.82      2.03 o 
   5  -9   4        0.31        1.10      2.08 o 
   6  -9   4        4.14        4.35      2.21 o 
  -6  -8   4        4.43        8.05      1.99 o 
  -5  -8   4       46.21       47.57      2.10 o 
  -4  -8   4       13.51       14.66      1.73 o 
  -3  -8   4        0.33        3.97      1.79 o 
  -2  -8   4        0.02        0.13      1.57 o 
  -1  -8   4      205.72      184.52      4.18 o 
   0  -8   4       37.81       34.60      1.77 o 
   1  -8   4       25.18       25.17      1.75 o 
   2  -8   4       60.48       54.42      2.16 o 
   3  -8   4       56.11       54.14      2.02 o 
   4  -8   4        0.01        0.89      2.07 o 
   5  -8   4      113.32      110.06      3.50 o 
   6  -8   4       30.43       25.94      2.13 o 
   7  -8   4       30.02       33.67      2.46 o 
  -7  -7   4        4.40        5.79      2.03 o 
  -6  -7   4        1.59        3.04      1.71 o 
  -5  -7   4        0.55        1.09      1.74 o 
  -4  -7   4        1.52        3.76      1.57 o 
  -3  -7   4        5.73        7.68      1.68 o 
  -2  -7   4        1.26        3.53      1.51 o 
  -1  -7   4        2.16        5.71      1.56 o 
   0  -7   4        2.19        4.58      1.88 o 
   1  -7   4       49.83       49.03      3.50 o 
   2  -7   4        0.76        0.04      1.79 o 
   3  -7   4       48.59       49.94      3.35 o 
   4  -7   4      425.76      425.37      3.34 o 
   5  -7   4       40.08       42.65      2.03 o 
   6  -7   4        9.21        7.20      2.13 o 
   7  -7   4       70.28       67.68      2.53 o 
   8  -7   4       46.35       41.96      2.82 o 
  -7  -6   4        2.15        2.26      1.83 o 
  -6  -6   4        0.02        1.09      1.61 o 
  -5  -6   4       17.79       18.79      1.81 o 
  -4  -6   4       72.01       72.91      2.13 o 
  -3  -6   4       89.98       83.14      1.84 o 
  -2  -6   4        4.40        5.18      1.48 o 
  -1  -6   4        4.60        5.71      1.52 o 
   0  -6   4       24.63       21.53      1.70 o 
   1  -6   4       44.79       43.67      1.75 o 
   2  -6   4      143.13      142.63      2.28 o 
   3  -6   4        4.51        8.02      1.89 o 
   4  -6   4        3.36        1.96      1.91 o 
   5  -6   4       22.26       24.44      2.28 o 
   6  -6   4      238.04      220.72      4.34 o 
   7  -6   4        0.07       -0.35      2.17 o 
   8  -6   4        0.12        0.35      2.54 o 
   9  -6   4        1.65        1.38      2.76 o 
  -8  -5   4       10.35       10.82      1.94 o 
  -7  -5   4        4.12        4.61      1.64 o 
  -6  -5   4        0.95        0.60      2.11 o 
  -5  -5   4       42.38       44.76      2.20 o 
  -4  -5   4      120.83      111.71      3.72 o 
  -3  -5   4        0.03       -1.84      1.98 o 
  -2  -5   4       33.49       32.63      1.77 o 
  -1  -5   4      129.74      139.31      3.79 o 
   0  -5   4       42.15       51.73      1.76 o 
   1  -5   4       48.90       37.46      1.73 o 
   2  -5   4        3.79        5.49      1.70 o 
   3  -5   4        4.38        3.88      1.79 o 
   4  -5   4       44.50       45.12      2.17 o 
   5  -5   4        1.27        1.44      1.92 o 
   6  -5   4       46.50       44.55      3.69 o 
   7  -5   4       40.24       40.74      2.34 o 
   8  -5   4        4.62        4.46      2.12 o 
   9  -5   4        1.02        2.76      2.27 o 
  -8  -4   4        0.63        2.37      2.57 o 
  -7  -4   4        0.54       -0.87      2.13 o 
  -6  -4   4       10.50       12.96      1.89 o 
  -5  -4   4        0.58        1.61      1.73 o 
  -4  -4   4       48.07       52.54      2.10 o 
  -3  -4   4       92.70       95.46      2.19 o 
  -2  -4   4       53.42       50.10      1.92 o 
  -1  -4   4       48.18       53.57      2.20 o 
   0  -4   4      189.26      194.61      2.45 o 
   1  -4   4       19.52       19.70      1.73 o 
   2  -4   4       76.69       78.25      2.04 o 
   3  -4   4      281.26      290.28      3.00 o 
   4  -4   4      100.10      100.34      2.60 o 
   5  -4   4        0.85        2.40      1.70 o 
   6  -4   4       14.66       19.82      2.08 o 
   7  -4   4       29.20       22.60      2.56 o 
   8  -4   4        0.90        0.72      1.97 o 
   9  -4   4        1.50        3.42      2.47 o 
  10  -4   4        2.18        2.55      2.69 o 
  -9  -3   4        0.49       -0.10      2.13 o 
  -8  -3   4       66.54       64.57      2.08 o 
  -7  -3   4      138.82      137.02     11.37 o 
  -6  -3   4        5.64        4.78      1.85 o 
  -5  -3   4        0.48        0.95      1.86 o 
  -4  -3   4        0.00       -0.61      1.76 o 
  -3  -3   4       12.73       18.60      3.21 o 
  -2  -3   4      174.86      172.44      2.39 o 
  -1  -3   4       44.20       47.40      1.97 o 
   0  -3   4       16.57       11.45      1.83 o 
   1  -3   4      176.78      176.83      2.52 o 
   2  -3   4      105.15      105.36      3.39 o 
   3  -3   4      191.12      182.26      3.39 o 
   4  -3   4       22.18       24.91      2.23 o 
   5  -3   4      287.08      291.70      3.05 o 
   6  -3   4       75.71       80.77      2.26 o 
   7  -3   4       30.49       24.79      2.18 o 
   8  -3   4       17.08       17.69      2.16 o 
   9  -3   4       47.52       53.27      2.94 o 
  10  -3   4       18.20       22.28      4.06 o 
  -9  -2   4        0.72        0.74      2.11 o 
  -8  -2   4       22.32       20.06      2.07 o 
  -7  -2   4        4.14        6.30      1.80 o 
  -6  -2   4      136.51      139.62      5.72 o 
  -5  -2   4        1.04        2.72      1.92 o 
  -4  -2   4       46.21       49.07      2.45 o 
  -3  -2   4        7.74        8.71      2.23 o 
  -2  -2   4      688.69      653.00     12.12 o 
  -1  -2   4      523.64      516.33     10.55 o 
   0  -2   4      180.98      194.82      2.80 o 
   1  -2   4        8.76        8.35      1.77 o 
   2  -2   4       12.22       12.75      1.78 o 
   3  -2   4        4.05        3.24      1.93 o 
   4  -2   4      560.97      559.58      4.07 o 
   5  -2   4      294.43      318.34      3.35 o 
   6  -2   4        0.67        0.66      2.00 o 
   7  -2   4       20.25       22.91      2.18 o 
   8  -2   4       21.82       25.06      2.46 o 
   9  -2   4        5.94        6.30      3.55 o 
  10  -2   4       40.16       44.76      3.99 o 
  -9  -1   4        5.08        6.47      2.12 o 
  -8  -1   4        3.53        3.14      1.90 o 
  -7  -1   4       25.22       26.52      2.38 o 
  -6  -1   4       21.83       24.00      1.68 o 
  -5  -1   4        8.75       11.16      2.31 o 
  -4  -1   4       42.60       46.35      1.93 o 
  -3  -1   4       24.46       19.94      1.79 o 
  -2  -1   4       74.78       76.45      2.50 o 
  -1  -1   4      509.78      515.57      3.65 o 
   0  -1   4       39.21       40.62      2.04 o 
   1  -1   4      438.45      443.49      6.77 o 
   2  -1   4       93.01       84.76      2.28 o 
   3  -1   4     1052.41      944.59      6.47 o 
   4  -1   4       26.71       24.52      2.03 o 
   5  -1   4       56.13       63.88      2.34 o 
   6  -1   4       23.03       27.81      2.34 o 
   7  -1   4      281.24      275.17      4.96 o 
   8  -1   4        1.62        0.63      3.57 o 
   9  -1   4        0.32        0.51      2.75 o 
  10  -1   4       40.91       36.88      3.90 o 
  -9   0   4        1.83        2.67      2.25 o 
  -8   0   4        0.58        1.23      1.88 o 
  -7   0   4        7.27        8.82      1.66 o 
  -6   0   4       25.82       28.46      1.61 o 
  -5   0   4      181.71      195.91      7.33 o 
  -4   0   4      222.70      233.76      7.09 o 
  -3   0   4       89.73       86.46      3.21 o 
  -2   0   4       99.53      102.27      3.71 o 
  -1   0   4        1.37        3.44      1.58 o 
   0   0   4     2070.51     2026.30     47.57 o 
   1   0   4       18.25       21.34      1.93 o 
   2   0   4      607.68      567.13      8.16 o 
   3   0   4      287.30      260.46      3.06 o 
   4   0   4       44.71       38.53      2.02 o 
   5   0   4       27.17       32.04      3.02 o 
   6   0   4      465.69      477.57      5.53 o 
   7   0   4       11.03       14.09      2.36 o 
   8   0   4       36.65       35.12      2.34 o 
   9   0   4        4.43        5.92      2.64 o 
  10   0   4        2.33        5.99      2.60 o 
  11   0   4        0.06        1.38      3.29 o 
  -9   1   4       11.05       10.68      3.80 o 
  -8   1   4       40.32       40.27      2.09 o 
  -7   1   4       27.94       28.55      1.87 o 
  -6   1   4        0.27        1.64      1.62 o 
  -5   1   4        1.25        3.09      1.39 o 
  -4   1   4      104.54      114.74      3.10 o 
  -3   1   4       69.04       68.44      1.66 o 
  -2   1   4      148.18      155.61      4.28 o 
  -1   1   4        0.36        0.63      1.47 o 
   0   1   4        0.29        0.82      1.68 o 
   1   1   4     1801.22     1780.61     21.69 o 
   2   1   4       51.71       57.34      2.09 o 
   3   1   4      174.37      166.94      2.38 o 
   4   1   4      138.64      135.88      2.56 o 
   5   1   4      286.66      284.32      4.34 o 
   6   1   4        5.65        5.11      2.71 o 
   7   1   4       65.18       67.34      3.08 o 
   8   1   4       23.22       20.04      3.34 o 
   9   1   4        0.34        0.19      2.17 o 
  10   1   4        9.56       15.11      3.65 o 
  11   1   4        0.31        1.34      2.53 o 
  -9   2   4        0.00        0.39      2.72 o 
  -8   2   4        0.98       -1.54      3.45 o 
  -7   2   4       17.49       16.59      2.34 o 
  -6   2   4        6.90        7.50      2.24 o 
  -5   2   4        0.00       -0.26      2.25 o 
  -4   2   4      564.24      594.94      8.41 o 
  -3   2   4     2043.96     2127.26     14.01 o 
  -2   2   4      299.74      309.94      2.43 o 
  -1   2   4      118.63      129.11      2.02 o 
   0   2   4       40.04       39.09      2.14 o 
   1   2   4     1667.48     1552.24     36.83 o 
   2   2   4      596.27      572.76      5.20 o 
   3   2   4      171.59      181.07      2.75 o 
   4   2   4        5.58        4.28      1.68 o 
   5   2   4       36.95       43.99      2.87 o 
   6   2   4       43.03       38.63      2.85 o 
   7   2   4      239.01      252.60      4.29 o 
   8   2   4        1.66        0.09      2.66 o 
   9   2   4        0.05        0.42      2.66 o 
  10   2   4        3.91        3.32      2.63 o 
  11   2   4        0.01       -0.05      2.59 o 
  -9   3   4        2.61        4.51      2.74 o 
  -8   3   4        2.51        3.39      2.52 o 
  -7   3   4       17.30       18.16      2.37 o 
  -6   3   4      131.60      126.01      3.97 o 
  -5   3   4       29.81       31.26      2.16 o 
  -4   3   4        0.04        2.16      1.42 o 
  -3   3   4       94.15       79.53      3.08 o 
  -2   3   4      647.98      634.56      3.65 o 
  -1   3   4     1049.11     1078.84      4.98 o 
   0   3   4      699.12      680.45     16.40 o 
   1   3   4     1085.73     1026.68     16.37 o 
   2   3   4     1113.76     1105.36     18.66 o 
   3   3   4       49.87       57.64      1.65 o 
   4   3   4       38.23       39.50      1.65 o 
   5   3   4       88.12       81.00      1.92 o 
   6   3   4      156.63      156.82      3.34 o 
   7   3   4       30.27       36.34      2.80 o 
   8   3   4        4.77        7.30      2.66 o 
   9   3   4        8.41        6.81      2.87 o 
  10   3   4        1.09        1.24      2.99 o 
  11   3   4        4.05        5.25      2.37 o 
  -9   4   4        2.36        1.92      2.83 o 
  -8   4   4       10.67       12.03      2.25 o 
  -7   4   4        1.52        2.51      1.97 o 
  -6   4   4        0.56        2.45      1.84 o 
  -5   4   4       27.60       28.90      1.65 o 
  -4   4   4      186.53      155.88      2.08 o 
  -3   4   4       63.86       65.24      2.03 o 
  -2   4   4     2016.59     1994.04      8.82 o 
  -1   4   4     3871.20     4135.82    171.48 o 
   0   4   4       16.15       19.56      1.55 o 
   1   4   4      284.70      286.88      5.45 o 
   2   4   4      149.91      148.62      2.07 o 
   3   4   4      248.55      291.46      3.38 o 
   4   4   4      240.75      273.59      2.69 o 
   5   4   4        3.23        4.14      1.70 o 
   6   4   4      139.70      140.88      2.91 o 
   7   4   4        1.91        2.89      2.66 o 
   8   4   4      105.50       95.89      3.13 o 
   9   4   4       22.31       22.74      3.03 o 
  10   4   4        4.06        5.88      3.01 o 
  -8   5   4        0.81        2.51      2.57 o 
  -7   5   4       12.45        9.73      2.19 o 
  -6   5   4        0.27        0.81      1.85 o 
  -5   5   4       16.98       18.88      1.70 o 
  -4   5   4       13.16       14.58      1.50 o 
  -3   5   4       27.30       36.74      2.00 o 
  -2   5   4      118.30      104.73      5.84 o 
  -1   5   4     1541.60     1602.46     45.63 o 
   0   5   4      249.89      268.16      4.86 o 
   1   5   4      176.47      167.09      3.07 o 
   2   5   4      164.43      174.53      2.02 o 
   3   5   4      804.46      851.46      7.35 o 
   4   5   4        1.47        0.47      1.36 o 
   5   5   4        8.21       10.40      1.51 o 
   6   5   4        8.74        9.49      1.88 o 
   7   5   4        1.37        3.33      2.21 o 
   8   5   4       24.18       18.68      2.39 o 
   9   5   4       34.45       30.84      3.66 o 
  10   5   4        5.10        5.83      3.20 o 
  -8   6   4        1.26        0.15      2.71 o 
  -7   6   4        7.45        9.05      2.53 o 
  -6   6   4        1.81        2.84      1.58 o 
  -5   6   4        0.01        0.86      1.87 o 
  -4   6   4      123.56      115.10      2.08 o 
  -3   6   4       57.88       52.82      2.20 o 
  -2   6   4       10.09       12.80      1.91 o 
  -1   6   4        8.52       13.60      1.56 o 
   0   6   4     1480.27     1460.78     76.02 o 
   1   6   4      953.76     1001.18     18.12 o 
   2   6   4      120.70      108.06      1.72 o 
   3   6   4       13.08       12.55      1.37 o 
   4   6   4      105.73      114.11      1.73 o 
   5   6   4       27.99       26.79      1.55 o 
   6   6   4       21.59       25.85      1.84 o 
   7   6   4       20.75       19.37      1.98 o 
   8   6   4        0.05        2.24      2.08 o 
   9   6   4       24.38       20.97      2.85 o 
  10   6   4       16.52       17.24      3.08 o 
  -8   7   4        4.85        3.47      2.56 o 
  -7   7   4        1.72        2.32      2.04 o 
  -6   7   4       27.91       27.00      2.98 o 
  -5   7   4        2.76        2.34      1.60 o 
  -4   7   4       48.07       46.45      4.51 o 
  -3   7   4       84.22       88.84      5.90 o 
  -2   7   4       29.25       28.22      1.56 o 
  -1   7   4        6.10        5.62      1.44 o 
   0   7   4      152.51      163.46      4.55 o 
   1   7   4       58.77       71.07      2.60 o 
   2   7   4       13.19       17.54      1.35 o 
   3   7   4        6.37       11.82      1.45 o 
   4   7   4       27.82       28.67      1.54 o 
   5   7   4        1.02        1.92      1.36 o 
   6   7   4       79.68       79.87      2.10 o 
   7   7   4        5.91        7.37      2.00 o 
   8   7   4        1.82        2.13      2.05 o 
   9   7   4        0.23        1.26      2.58 o 
  -7   8   4        8.31        5.89      1.83 o 
  -6   8   4        0.20        1.99      1.77 o 
  -5   8   4       25.61       24.74      1.77 o 
  -4   8   4       24.64       23.27      1.81 o 
  -3   8   4       71.49       68.73      2.80 o 
  -2   8   4       45.28       47.05      1.82 o 
  -1   8   4       29.45       25.93      2.42 o 
   0   8   4        0.34        0.56      1.50 o 
   1   8   4       38.39       46.94      2.03 o 
   2   8   4      323.53      302.98      6.08 o 
   3   8   4       46.04       46.45      1.50 o 
   4   8   4      189.90      201.63      2.61 o 
   5   8   4        2.18        2.18      1.52 o 
   6   8   4        0.21        0.63      1.70 o 
   7   8   4        0.00        0.66      1.90 o 
   8   8   4       12.27       17.15      2.14 o 
   9   8   4        1.52        3.77      2.38 o 
  -6   9   4        4.70        5.02      1.63 o 
  -5   9   4        2.72        3.09      1.70 o 
  -4   9   4       98.39       99.22      5.12 o 
  -3   9   4       14.98       14.25      1.69 o 
  -2   9   4       44.97       45.03      2.55 o 
  -1   9   4      104.73      107.21      4.21 o 
   0   9   4       41.85       45.05      1.66 o 
   1   9   4      126.55      127.55      3.77 o 
   2   9   4      110.25      110.95      1.74 o 
   3   9   4      112.98      114.75      3.82 o 
   4   9   4        0.11        1.90      1.43 o 
   5   9   4       24.03       25.21      1.76 o 
   6   9   4        0.00        0.98      1.63 o 
   7   9   4        5.39        4.94      1.80 o 
   8   9   4        4.73        5.16      2.00 o 
  -6  10   4       15.39       15.04      1.86 o 
  -5  10   4        4.28        7.56      2.03 o 
  -4  10   4       11.23       10.15      1.90 o 
  -3  10   4       48.92       46.80      1.89 o 
  -2  10   4      129.17      132.75      3.42 o 
  -1  10   4        1.01        4.32      2.17 o 
   0  10   4        1.08        2.55      1.66 o 
   1  10   4      320.38      324.63      7.94 o 
   2  10   4      176.91      183.62      2.25 o 
   3  10   4      121.11      123.72      4.20 o 
   4  10   4        4.96        4.93      1.41 o 
   5  10   4        7.71        6.81      1.87 o 
   6  10   4        1.79        2.19      1.89 o 
   7  10   4        0.01        0.26      2.13 o 
   8  10   4        4.61        5.81      2.11 o 
  -5  11   4       10.17       11.88      2.22 o 
  -4  11   4       18.13       20.81      2.05 o 
  -3  11   4        7.67        8.39      1.91 o 
  -2  11   4       45.00       42.77      1.84 o 
  -1  11   4      106.85      100.74      6.52 o 
   0  11   4       99.52      108.21      2.46 o 
   1  11   4       59.93       56.98      2.49 o 
   2  11   4      120.25      120.07      1.97 o 
   3  11   4        2.42        3.23      1.49 o 
   4  11   4        1.94        3.31      1.64 o 
   5  11   4        4.61        5.32      1.80 o 
   6  11   4        0.76        4.79      2.01 o 
   7  11   4        3.09        4.76      2.12 o 
  -3  12   4        0.98        2.16      1.85 o 
  -2  12   4        3.47        5.20      1.85 o 
  -1  12   4       24.29       27.29      4.48 o 
   0  12   4        5.68        8.42      1.80 o 
   1  12   4        2.69        4.30      1.83 o 
   2  12   4       35.09       31.48      1.66 o 
   3  12   4       44.70       46.47      1.84 o 
   4  12   4       17.57       14.26      1.94 o 
   5  12   4        0.78        1.71      1.94 o 
  -1  13   4        0.00        0.69      2.53 o 
   0  13   4        0.26        1.56      1.92 o 
   1  13   4        4.92        3.63      1.89 o 
   2  13   4       15.25       14.84      2.76 o 
   3  13   4        2.80        4.28      2.21 o 
   0 -11   5        5.39        8.81      2.21 o 
   1 -11   5        0.55        4.76      2.38 o 
   2 -11   5       16.99       18.99      2.42 o 
  -3 -10   5        1.34       -0.42      1.85 o 
  -2 -10   5        2.36        4.05      1.85 o 
  -1 -10   5        0.02        0.10      1.92 o 
   0 -10   5        5.83        5.05      1.88 o 
   1 -10   5       16.00       14.15      1.90 o 
   2 -10   5        0.04        0.27      2.17 o 
   3 -10   5       20.06       17.59      2.23 o 
   4 -10   5        4.07        3.81      2.17 o 
   5 -10   5        0.00       -1.14      2.29 o 
  -4  -9   5        0.22        0.48      1.77 o 
  -3  -9   5        0.07        0.49      1.80 o 
  -2  -9   5        0.10       -0.21      1.75 o 
  -1  -9   5        0.98        1.27      1.84 o 
   0  -9   5        3.77        5.10      1.76 o 
   1  -9   5        0.06       -0.61      1.78 o 
   2  -9   5        2.85        1.84      2.40 o 
   3  -9   5       18.38       17.64      2.18 o 
   4  -9   5       88.45       87.64      4.29 o 
   5  -9   5       69.17       71.94      2.37 o 
   6  -9   5        3.55        2.07      2.45 o 
  -5  -8   5       17.10       17.99      2.49 o 
  -4  -8   5        5.50        6.04      1.80 o 
  -3  -8   5        1.05        1.30      1.61 o 
  -2  -8   5        2.48        3.46      1.62 o 
  -1  -8   5        0.14        2.47      1.76 o 
   0  -8   5       19.03       16.59      1.68 o 
   1  -8   5       17.29       18.10      1.75 o 
   2  -8   5       32.06       30.92      4.25 o 
   3  -8   5       51.29       46.50      2.61 o 
   4  -8   5       39.65       34.67      2.04 o 
   5  -8   5        3.40        3.03      2.17 o 
   6  -8   5        0.50        0.00      1.92 o 
   7  -8   5       16.04       12.92      3.77 o 
  -6  -7   5        1.72        2.35      1.98 o 
  -5  -7   5       41.21       39.01      1.81 o 
  -4  -7   5       56.64       55.64      1.78 o 
  -3  -7   5       39.22       37.92      2.61 o 
  -2  -7   5       13.68       16.19      2.02 o 
  -1  -7   5       10.01       10.31      1.56 o 
   0  -7   5        7.51        5.88      1.55 o 
   1  -7   5       35.68       32.33      1.90 o 
   2  -7   5       57.56       61.59      1.99 o 
   3  -7   5       11.05       10.12      2.06 o 
   4  -7   5        0.38        1.05      1.88 o 
   5  -7   5      382.93      375.54      4.27 o 
   6  -7   5        0.79        3.58      2.22 o 
   7  -7   5       71.41       69.19      2.61 o 
   8  -7   5        0.20       -0.56      3.69 o 
  -7  -6   5        0.58        1.15      2.17 o 
  -6  -6   5       17.73       17.95      1.74 o 
  -5  -6   5        4.43        3.88      1.70 o 
  -4  -6   5        0.06        1.24      2.07 o 
  -3  -6   5       22.66       25.46      1.93 o 
  -2  -6   5        0.18        1.26      1.61 o 
  -1  -6   5        0.08       -0.13      1.54 o 
   0  -6   5        9.55        9.83      1.57 o 
   1  -6   5      216.00      198.72      2.78 o 
   2  -6   5       78.09       75.19      2.05 o 
   3  -6   5        8.40        8.57      1.81 o 
   4  -6   5        9.91       10.09      1.81 o 
   5  -6   5       57.92       55.69      2.20 o 
   6  -6   5       35.97       27.83      2.68 o 
   7  -6   5        3.85        5.34      2.46 o 
   8  -6   5       58.06       53.86      4.04 o 
   9  -6   5        8.47       10.12      2.76 o 
  -7  -5   5        1.02        3.26      2.25 o 
  -6  -5   5        6.40        7.59      2.18 o 
  -5  -5   5        0.19        1.80      2.03 o 
  -4  -5   5       90.72       91.61      3.01 o 
  -3  -5   5      255.70      258.63     11.25 o 
  -2  -5   5       22.96       20.45      1.90 o 
  -1  -5   5      119.34      119.82      3.36 o 
   0  -5   5       58.03       51.79      1.88 o 
   1  -5   5       12.29       10.43      1.60 o 
   2  -5   5        0.45        1.52      1.79 o 
   3  -5   5       21.68       21.77      1.82 o 
   4  -5   5        2.54        4.28      1.77 o 
   5  -5   5        4.05        5.40      2.09 o 
   6  -5   5      224.66      214.00      3.10 o 
   7  -5   5      148.08      135.46      4.55 o 
   8  -5   5       18.46       17.02      3.20 o 
   9  -5   5        2.82        3.72      2.52 o 
  -8  -4   5        2.65        3.23      1.92 o 
  -7  -4   5        8.89        5.73      2.50 o 
  -6  -4   5        3.08        3.65      2.06 o 
  -5  -4   5        6.76        6.65      2.00 o 
  -4  -4   5        8.94       11.61      1.86 o 
  -3  -4   5      166.93      172.78     10.50 o 
  -2  -4   5      279.03      266.95      2.73 o 
  -1  -4   5       32.95       34.63      1.95 o 
   0  -4   5       69.07       67.19      1.98 o 
   1  -4   5      167.63      162.06      5.36 o 
   2  -4   5       87.26       96.37      2.03 o 
   3  -4   5      219.94      222.41      2.69 o 
   4  -4   5       11.12        8.98      1.83 o 
   5  -4   5       70.34       71.97      2.48 o 
   6  -4   5        9.83       10.56      2.26 o 
   7  -4   5       13.05       14.12      2.28 o 
   8  -4   5        3.34        3.03      2.32 o 
   9  -4   5        1.35        0.55      2.42 o 
  10  -4   5       11.50       12.41      3.08 o 
  -8  -3   5        0.71        2.57      1.87 o 
  -7  -3   5       33.30       35.48      2.10 o 
  -6  -3   5        0.94        3.07      2.03 o 
  -5  -3   5      103.40      104.88     10.90 o 
  -4  -3   5        0.05        1.75      1.70 o 
  -3  -3   5       38.25       41.84      1.85 o 
  -2  -3   5      503.82      464.94     10.72 o 
  -1  -3   5      296.83      307.18      4.81 o 
   0  -3   5        5.48        4.99      1.77 o 
   1  -3   5       19.96       16.97      1.83 o 
   2  -3   5        7.89        6.54      1.82 o 
   3  -3   5       33.21       37.43      1.86 o 
   4  -3   5      226.69      231.97      2.87 o 
   5  -3   5        1.68        1.99      1.91 o 
   6  -3   5        6.95        6.23      1.99 o 
   7  -3   5       12.68       14.29      2.30 o 
   8  -3   5       61.10       53.37      2.51 o 
   9  -3   5       38.55       39.10      3.04 o 
  10  -3   5        5.40        5.04      4.57 o 
  -8  -2   5        3.39        3.10      2.04 o 
  -7  -2   5        6.36        9.03      2.31 o 
  -6  -2   5       13.40       14.36      1.66 o 
  -5  -2   5       16.72       16.15      1.60 o 
  -4  -2   5        9.57       10.91      1.94 o 
  -3  -2   5      119.77      121.52      2.24 o 
  -2  -2   5      390.94      412.05      3.19 o 
  -1  -2   5        2.54        2.10      1.72 o 
   0  -2   5        6.48        5.87      1.78 o 
   1  -2   5      223.10      209.89      2.63 o 
   2  -2   5        3.15        6.01      1.79 o 
   3  -2   5     1767.95     1788.95     21.55 o 
   4  -2   5      181.22      177.93      2.87 o 
   5  -2   5       60.48       58.29      2.39 o 
   6  -2   5       24.75       25.78      2.17 o 
   7  -2   5       27.99       31.20      2.79 o 
   8  -2   5       24.38       22.30      2.46 o 
   9  -2   5        1.31        1.14      3.52 o 
  10  -2   5        0.88       -0.47      3.83 o 
  -8  -1   5        0.09       -0.05      1.95 o 
  -7  -1   5       15.88       19.60      2.14 o 
  -6  -1   5       27.76       32.15      1.92 o 
  -5  -1   5       28.73       28.72      1.62 o 
  -4  -1   5      420.04      410.37      8.78 o 
  -3  -1   5       92.69       86.01      3.26 o 
  -2  -1   5       76.15       83.18      3.49 o 
  -1  -1   5      151.07      147.00      3.19 o 
   0  -1   5     1469.91     1477.00     30.68 o 
   1  -1   5       10.40        9.47      1.66 o 
   2  -1   5      202.12      210.06      2.52 o 
   3  -1   5     1634.81     1715.69     15.65 o 
   4  -1   5      803.86      820.95      7.34 o 
   5  -1   5      266.63      270.45      3.24 o 
   6  -1   5       63.22       63.91      2.51 o 
   7  -1   5      194.94      198.95      3.66 o 
   8  -1   5      295.32      321.87      5.16 o 
   9  -1   5        5.86        8.23      3.57 o 
  10  -1   5        0.00        2.52      3.83 o 
  -9   0   5        4.46        5.23      2.19 o 
  -8   0   5        1.63        3.51      1.80 o 
  -7   0   5        8.99        9.19      1.71 o 
  -6   0   5        0.00        0.28      1.66 o 
  -5   0   5       13.95       17.87      1.73 o 
  -4   0   5      388.13      381.61     11.61 o 
  -3   0   5      181.50      184.49      5.88 o 
  -2   0   5      394.15      381.00      9.65 o 
  -1   0   5      181.72      190.26      6.98 o 
   0   0   5        3.65        5.09      1.47 o 
   1   0   5      394.90      377.62      4.37 o 
   2   0   5      690.79      666.06      5.63 o 
   3   0   5      298.42      330.50      4.96 o 
   4   0   5     1270.60     1268.92      9.82 o 
   5   0   5       55.75       65.16      2.56 o 
   6   0   5       40.23       46.26      2.94 o 
   7   0   5      134.52      138.64      3.18 o 
   8   0   5      296.56      303.82      3.98 o 
   9   0   5      160.08      161.62      3.37 o 
  10   0   5        0.07        1.89      3.64 o 
  11   0   5       17.78       19.99      4.18 o 
  -9   1   5       15.46       14.19      2.86 o 
  -8   1   5        2.66        4.23      2.46 o 
  -7   1   5        1.80        4.77      1.82 o 
  -6   1   5        2.36        4.49      1.84 o 
  -5   1   5       42.92       46.32      1.64 o 
  -4   1   5        0.00        0.36      1.65 o 
  -3   1   5      434.39      414.66      6.61 o 
  -2   1   5       17.74       18.80      1.45 o 
  -1   1   5       49.38       52.11      1.61 o 
   0   1   5      200.66      208.73      2.28 o 
   1   1   5     4308.54     4228.65     44.88 o 
   2   1   5      653.71      614.10      5.58 o 
   3   1   5        7.62       10.16      1.49 o 
   4   1   5        1.21        1.97      1.63 o 
   5   1   5        2.69        4.45      1.99 o 
   6   1   5      122.26      125.42      4.06 o 
   7   1   5       93.69      109.00      3.87 o 
   8   1   5       60.13       54.30      2.96 o 
   9   1   5      110.25      122.78      3.15 o 
  10   1   5        2.62        0.76      2.65 o 
  11   1   5        2.65        3.57      3.06 o 
  -9   2   5        0.07       -0.44      3.92 o 
  -8   2   5        0.10        1.95      2.18 o 
  -7   2   5        3.47        5.02      2.14 o 
  -6   2   5       17.79       16.53      2.24 o 
  -5   2   5       17.15       21.86      2.21 o 
  -4   2   5      137.50      136.36      3.65 o 
  -3   2   5        5.45       11.23      1.40 o 
  -2   2   5       32.84       32.13      1.56 o 
  -1   2   5       13.02       28.71      9.84 o 
   0   2   5      814.42      801.81      9.97 o 
   1   2   5        2.59        0.53      1.77 o 
   2   2   5     1201.75     1133.42     20.57 o 
   3   2   5        0.00        0.92      1.44 o 
   4   2   5       15.00       16.64      1.82 o 
   5   2   5       75.54       71.96      2.33 o 
   6   2   5      145.48      141.38      3.62 o 
   7   2   5        8.11        7.88      2.78 o 
   8   2   5       34.83       31.54      3.52 o 
   9   2   5        1.34        0.58      2.73 o 
  10   2   5        9.74        8.27      2.36 o 
  11   2   5        0.42        3.24      2.53 o 
  -8   3   5        1.22        3.41      2.33 o 
  -7   3   5      129.20      117.40      3.36 o 
  -6   3   5        0.07        1.94      2.34 o 
  -5   3   5      109.88      114.99      3.67 o 
  -4   3   5       30.71       29.64      1.61 o 
  -3   3   5        0.09        0.54      1.40 o 
  -2   3   5       43.13       53.12      1.72 o 
  -1   3   5        0.37        1.26      1.76 o 
   0   3   5       41.89       37.20      1.87 o 
   1   3   5        4.81        5.43      1.50 o 
   2   3   5      301.82      285.56      3.37 o 
   3   3   5       35.90       27.48      1.56 o 
   4   3   5       72.61       71.62      1.89 o 
   5   3   5       64.84       69.88      1.95 o 
   6   3   5        0.53        5.04      3.06 o 
   7   3   5        7.51       10.03      2.66 o 
   8   3   5       78.78       74.01      3.17 o 
   9   3   5        5.84        4.88      2.73 o 
  10   3   5        7.00        6.74      3.10 o 
  11   3   5        0.38        3.48      4.04 o 
  -8   4   5        5.80        3.70      2.40 o 
  -7   4   5       47.88       44.83      2.57 o 
  -6   4   5      146.69      141.19      2.76 o 
  -5   4   5       27.83       30.63      3.22 o 
  -4   4   5      599.35      604.63      3.57 o 
  -3   4   5        0.09        0.64      1.38 o 
  -2   4   5      138.05      136.87      2.55 o 
  -1   4   5        6.07       12.40      1.81 o 
   0   4   5       57.87       65.30      2.19 o 
   1   4   5      332.14      339.23     10.53 o 
   2   4   5       58.44       49.14      1.50 o 
   3   4   5       43.70       40.95      1.58 o 
   4   4   5       60.97       54.37      1.66 o 
   5   4   5        6.04        9.29      1.54 o 
   6   4   5       23.53       23.71      2.06 o 
   7   4   5        0.04       -0.70      2.68 o 
   8   4   5        1.27        5.13      3.27 o 
   9   4   5       15.55       13.39      2.96 o 
  10   4   5        5.49        5.48      3.03 o 
  -8   5   5        8.80       10.15      2.95 o 
  -7   5   5        7.52        7.29      2.21 o 
  -6   5   5      313.49      314.71     16.58 o 
  -5   5   5        1.28        2.49      1.63 o 
  -4   5   5      194.26      192.80      2.14 o 
  -3   5   5      321.34      325.34      4.09 o 
  -2   5   5      198.20      201.08      3.77 o 
  -1   5   5      466.70      472.08     10.82 o 
   0   5   5      160.20      143.96      3.39 o 
   1   5   5     1562.51     1565.71     26.23 o 
   2   5   5       27.45       28.63      1.38 o 
   3   5   5       21.17       20.65      1.47 o 
   4   5   5        2.24        3.45      1.37 o 
   5   5   5       40.78       39.40      1.53 o 
   6   5   5       39.69       40.58      2.07 o 
   7   5   5       15.66       17.40      2.17 o 
   8   5   5       10.34        6.48      2.80 o 
   9   5   5        6.49        4.76      2.80 o 
  10   5   5        6.18        5.90      3.17 o 
  -8   6   5        2.28        1.82      2.23 o 
  -7   6   5        0.97        1.69      2.26 o 
  -6   6   5       33.53       32.22      1.83 o 
  -5   6   5      100.89       97.65      3.59 o 
  -4   6   5      109.84      103.60      6.62 o 
  -3   6   5      171.74      180.94      5.85 o 
  -2   6   5        1.16        1.15      1.72 o 
  -1   6   5      603.21      618.46     20.27 o 
   0   6   5      190.75      166.06      6.25 o 
   1   6   5      532.67      526.16     10.72 o 
   2   6   5        3.76        1.83      1.43 o 
   3   6   5        5.87        7.26      1.56 o 
   4   6   5        8.52        9.40      1.58 o 
   5   6   5       12.87       15.50      1.66 o 
   6   6   5        3.58        4.26      1.65 o 
   7   6   5       29.49       29.60      2.16 o 
   8   6   5        3.73        2.97      2.18 o 
   9   6   5        5.03        3.34      2.94 o 
  10   6   5        2.21        0.63      3.10 o 
  -7   7   5        2.83        3.99      2.39 o 
  -6   7   5        0.07        0.63      1.76 o 
  -5   7   5       42.09       39.49      1.78 o 
  -4   7   5        9.63       10.24      1.67 o 
  -3   7   5       11.22       14.20      2.26 o 
  -2   7   5        7.48        6.74      1.71 o 
  -1   7   5       10.34       10.58      1.59 o 
   0   7   5       39.44       42.46      2.49 o 
   1   7   5      387.03      388.39      4.57 o 
   2   7   5       77.81       83.10      1.90 o 
   3   7   5      113.97      121.18      2.80 o 
   4   7   5        5.86        7.22      1.38 o 
   5   7   5        3.25        1.42      1.36 o 
   6   7   5       81.88       76.34      1.99 o 
   7   7   5       13.78       12.07      2.57 o 
   8   7   5        0.01        1.40      2.07 o 
   9   7   5        1.97        3.91      2.36 o 
  10   7   5        2.88        4.57      3.17 o 
  -7   8   5       15.85       16.77      1.99 o 
  -6   8   5       15.10       14.00      2.10 o 
  -5   8   5        0.32        1.84      1.75 o 
  -4   8   5        1.42        1.86      1.94 o 
  -3   8   5       13.46       16.68      1.81 o 
  -2   8   5        3.56        5.12      1.56 o 
  -1   8   5        1.27        2.61      1.49 o 
   0   8   5       78.77       71.15      1.94 o 
   1   8   5       23.53       18.28      2.07 o 
   2   8   5       96.82       98.22      3.37 o 
   3   8   5       52.80       55.06      1.52 o 
   4   8   5       12.57       14.23      1.46 o 
   5   8   5       13.81       13.07      1.41 o 
   6   8   5        6.18        6.06      1.80 o 
   7   8   5       12.47       11.87      1.94 o 
   8   8   5       43.07       44.08      2.65 o 
   9   8   5        1.08        2.78      2.33 o 
  -6   9   5        0.40        1.16      1.77 o 
  -5   9   5        3.90        4.76      1.61 o 
  -4   9   5        3.48        4.72      1.87 o 
  -3   9   5       11.37       10.42      1.66 o 
  -2   9   5       55.90       55.00      3.31 o 
  -1   9   5        4.78        5.14      1.58 o 
   0   9   5        3.19        3.11      1.50 o 
   1   9   5        6.59        8.13      1.81 o 
   2   9   5      131.36      131.82      3.60 o 
   3   9   5       27.77       28.05      1.49 o 
   4   9   5       12.45       13.58      1.51 o 
   5   9   5        5.63        6.23      1.34 o 
   6   9   5       24.15       23.50      1.90 o 
   7   9   5        0.26        1.91      1.89 o 
   8   9   5        5.44        8.52      2.09 o 
   9   9   5        1.32        1.35      2.60 o 
  -5  10   5        0.00        2.12      1.60 o 
  -4  10   5        1.72        2.34      1.92 o 
  -3  10   5       26.72       31.57      1.79 o 
  -2  10   5       11.39       10.58      1.61 o 
  -1  10   5        1.05        2.20      1.59 o 
   0  10   5        0.32        3.91      1.94 o 
   1  10   5        0.19       -0.42      2.28 o 
   2  10   5        2.77        2.97      1.48 o 
   3  10   5        0.00        2.42      1.34 o 
   4  10   5      117.12      121.21      1.93 o 
   5  10   5        1.02        2.21      1.41 o 
   6  10   5        1.08        2.39      1.91 o 
   7  10   5        2.00        1.88      1.96 o 
   8  10   5        1.10        1.34      2.10 o 
  -4  11   5        0.49        1.39      1.84 o 
  -3  11   5        0.01        1.72      1.77 o 
  -2  11   5       10.92       13.64      1.80 o 
  -1  11   5        0.46        3.35      1.84 o 
   0  11   5       20.94       23.63      2.27 o 
   1  11   5        3.56        3.55      1.93 o 
   2  11   5        7.19        8.06      1.55 o 
   3  11   5        2.40        3.16      1.43 o 
   4  11   5       52.34       50.57      1.84 o 
   5  11   5        1.31        2.03      1.80 o 
   6  11   5        0.54        2.97      1.92 o 
   7  11   5        3.56        2.79      2.10 o 
  -3  12   5       23.94       28.44      1.90 o 
  -2  12   5       34.07       41.14      3.47 o 
  -1  12   5        4.34        7.74      1.83 o 
   0  12   5       11.55        9.10      2.18 o 
   1  12   5        5.81        4.47      2.12 o 
   2  12   5       10.77       10.57      1.74 o 
   3  12   5        0.01        0.36      1.56 o 
   4  12   5        4.66        6.04      1.76 o 
   5  12   5       22.63       22.87      2.07 o 
   6  12   5        2.89        2.33      2.15 o 
  -1  13   5        3.84        4.96      1.86 o 
   0  13   5       20.38       16.21      2.50 o 
   1  13   5       14.69       17.87      2.86 o 
   2  13   5        0.11       -0.18      1.94 o 
   3  13   5        0.44        1.68      1.73 o 
   4  13   5        1.04        4.09      2.31 o 
  -2 -10   6       13.20       13.52      3.11 o 
  -1 -10   6        6.55        7.15      1.97 o 
   0 -10   6        4.88        3.61      1.98 o 
   1 -10   6       10.35        8.33      1.98 o 
   2 -10   6       15.07       17.02      2.41 o 
   3 -10   6        5.72        5.36      2.19 o 
   4 -10   6        7.41        9.33      2.22 o 
  -4  -9   6       11.62       10.74      2.33 o 
  -3  -9   6        2.82        1.63      1.76 o 
  -2  -9   6        2.31        2.51      1.75 o 
  -1  -9   6       60.31       57.33      2.72 o 
   0  -9   6        1.33        1.46      1.76 o 
   1  -9   6        0.55        2.14      1.89 o 
   2  -9   6       13.54       13.08      2.22 o 
   3  -9   6        0.81        0.78      2.00 o 
   4  -9   6       14.98       16.69      2.65 o 
   5  -9   6       11.48       12.37      2.41 o 
   6  -9   6        6.76        5.27      2.45 o 
  -5  -8   6        0.09        2.37      1.92 o 
  -4  -8   6       28.10       26.84      1.83 o 
  -3  -8   6       18.97       16.98      1.71 o 
  -2  -8   6        9.94        6.17      1.71 o 
  -1  -8   6       72.46       72.32      3.44 o 
   0  -8   6       59.86       56.53      2.96 o 
   1  -8   6        0.00       -1.26      1.71 o 
   2  -8   6       46.78       40.59      2.20 o 
   3  -8   6        2.68        4.07      2.32 o 
   4  -8   6       18.99       20.70      2.18 o 
   5  -8   6        6.84        5.67      2.24 o 
   6  -8   6       28.84       29.39      2.23 o 
   7  -8   6        7.04        6.50      2.78 o 
  -6  -7   6        0.03        2.26      1.86 o 
  -5  -7   6        1.31        1.11      2.07 o 
  -4  -7   6       58.25       53.52      1.93 o 
  -3  -7   6        0.23       -0.57      1.71 o 
  -2  -7   6       96.81       86.48      3.42 o 
  -1  -7   6       67.00       59.88      1.94 o 
   0  -7   6        8.26       10.33      1.63 o 
   1  -7   6        0.13        2.16      1.63 o 
   2  -7   6      139.20      141.48      2.29 o 
   3  -7   6      321.66      333.74      2.89 o 
   4  -7   6       94.66       99.40      2.67 o 
   5  -7   6       58.87       60.84      2.56 o 
   6  -7   6       64.94       59.63      2.49 o 
   7  -7   6        5.66        4.61      2.36 o 
   8  -7   6        0.04       -0.68      2.49 o 
  -6  -6   6        8.08        9.02      1.79 o 
  -5  -6   6       18.51       18.27      2.09 o 
  -4  -6   6       77.04       83.05      2.28 o 
  -3  -6   6       49.85       40.44      2.22 o 
  -2  -6   6        0.67        2.58      1.72 o 
  -1  -6   6        0.72        0.94      1.91 o 
   0  -6   6       39.76       40.68      2.37 o 
   1  -6   6       34.21       30.70      1.79 o 
   2  -6   6       61.86       58.90      1.93 o 
   3  -6   6      678.99      667.82      3.69 o 
   4  -6   6      273.23      305.63      2.83 o 
   5  -6   6        0.02        1.18      1.85 o 
   6  -6   6       59.55       61.61      3.15 o 
   7  -6   6        5.15        8.23      2.48 o 
   8  -6   6       26.45       28.73      2.76 o 
  -7  -5   6        3.47        6.53      2.20 o 
  -6  -5   6        0.02        2.60      2.21 o 
  -5  -5   6        0.27       -0.37      2.05 o 
  -4  -5   6       49.99       49.15      2.32 o 
  -3  -5   6        0.49        2.34      1.77 o 
  -2  -5   6      210.02      206.27     12.67 o 
  -1  -5   6       52.61       48.49      1.98 o 
   0  -5   6        0.00        0.47      2.14 o 
   1  -5   6       55.72       55.35      1.95 o 
   2  -5   6       60.32       60.45      1.86 o 
   3  -5   6      137.54      133.39      2.38 o 
   4  -5   6      359.86      350.98      3.09 o 
   5  -5   6       16.69       23.11      2.15 o 
   6  -5   6       36.57       40.58      2.04 o 
   7  -5   6      110.61       99.87      2.82 o 
   8  -5   6       26.10       31.43      2.85 o 
   9  -5   6        7.30        5.57      3.08 o 
  -7  -4   6        1.81        0.59      1.83 o 
  -6  -4   6        4.37        5.49      1.98 o 
  -5  -4   6        2.56        1.90      2.03 o 
  -4  -4   6        6.62        8.62      1.86 o 
  -3  -4   6      123.23      113.81      3.22 o 
  -2  -4   6        2.27        2.25      1.82 o 
  -1  -4   6       82.55       81.82      2.71 o 
   0  -4   6      116.20      108.18      2.33 o 
   1  -4   6       42.18       46.79      1.87 o 
   2  -4   6      293.15      290.50      2.86 o 
   3  -4   6       47.47       49.65      2.13 o 
   4  -4   6       61.41       64.83      3.42 o 
   5  -4   6       29.67       32.90      2.31 o 
   6  -4   6        6.14        8.92      2.28 o 
   7  -4   6        0.07        0.39      2.30 o 
   8  -4   6        0.13        1.43      2.33 o 
   9  -4   6       24.59       22.25      2.66 o 
  10  -4   6        0.78        1.10      3.29 o 
  -8  -3   6        5.65        5.36      2.07 o 
  -7  -3   6        2.89        3.48      1.77 o 
  -6  -3   6       12.47       11.94      1.69 o 
  -5  -3   6        4.56        6.73      1.79 o 
  -4  -3   6        1.79        1.57      1.96 o 
  -3  -3   6       54.75       51.74      2.04 o 
  -2  -3   6        7.60       12.14      1.74 o 
  -1  -3   6      865.91      913.08      9.40 o 
   0  -3   6       21.87       23.50      1.79 o 
   1  -3   6        2.33        4.22      1.68 o 
   2  -3   6        9.79       11.38      1.85 o 
   3  -3   6       81.95       82.65      2.01 o 
   4  -3   6       36.91       31.80      1.99 o 
   5  -3   6       10.07       10.91      1.94 o 
   6  -3   6       10.21       11.33      2.01 o 
   7  -3   6        0.55        0.05      2.11 o 
   8  -3   6       50.88       47.87      3.01 o 
   9  -3   6       15.19       10.27      2.82 o 
  10  -3   6        1.09       -1.59      4.60 o 
  -8  -2   6       23.70       20.76      2.12 o 
  -7  -2   6        0.70        2.22      1.75 o 
  -6  -2   6        1.86        3.74      1.68 o 
  -5  -2   6       18.36       19.10      1.57 o 
  -4  -2   6       11.13       12.56      1.60 o 
  -3  -2   6       41.42       40.30      2.76 o 
  -2  -2   6        0.80        1.44      1.68 o 
  -1  -2   6      615.13      588.89      3.55 o 
   0  -2   6      447.29      430.88     13.18 o 
   1  -2   6        4.32        6.24      1.51 o 
   2  -2   6       31.05       26.84      1.59 o 
   3  -2   6       91.08       98.08      2.05 o 
   4  -2   6       44.73       38.72      2.07 o 
   5  -2   6       44.82       46.59      2.15 o 
   6  -2   6        7.36        8.18      2.05 o 
   7  -2   6        6.30        5.03      2.39 o 
   8  -2   6        9.90        9.33      2.44 o 
   9  -2   6       17.87       17.87      4.08 o 
  10  -2   6        1.30        1.61      4.34 o 
  -8  -1   6        3.58        2.78      2.07 o 
  -7  -1   6        0.07        1.13      1.62 o 
  -6  -1   6       43.83       41.60      3.60 o 
  -5  -1   6       49.07       48.09      1.56 o 
  -4  -1   6        0.09        0.77      1.45 o 
  -3  -1   6       36.23       35.45      1.50 o 
  -2  -1   6       64.15       57.87      2.05 o 
  -1  -1   6        3.15        4.64      1.42 o 
   0  -1   6     1969.68     2056.95     49.96 o 
   1  -1   6      337.19      346.21      8.19 o 
   2  -1   6      129.86      135.92      2.51 o 
   3  -1   6        6.03        7.46      1.88 o 
   4  -1   6        2.77        3.75      1.81 o 
   5  -1   6       29.03       28.87      2.03 o 
   6  -1   6       20.57       22.61      2.27 o 
   7  -1   6      201.46      213.60      3.91 o 
   8  -1   6        0.79        3.10      3.36 o 
   9  -1   6       36.19       35.04      3.78 o 
  10  -1   6       13.86       13.02      3.76 o 
  -8   0   6       15.86       17.64      2.08 o 
  -7   0   6       82.18       81.75      3.72 o 
  -6   0   6        9.09       10.36      1.55 o 
  -5   0   6       43.27       46.38      1.61 o 
  -4   0   6       16.96       16.41      1.57 o 
  -3   0   6        0.00        0.18      1.52 o 
  -2   0   6      270.15      265.08      9.00 o 
  -1   0   6       32.84       36.68      1.61 o 
   0   0   6      529.90      563.20     11.66 o 
   1   0   6     1569.20     1597.32     36.54 o 
   2   0   6      985.80     1029.42     18.53 o 
   3   0   6       22.61       28.52      1.80 o 
   4   0   6      125.03      139.00      2.09 o 
   5   0   6        4.97        5.09      1.70 o 
   6   0   6       89.13       82.00      2.59 o 
   7   0   6       12.53       14.05      2.84 o 
   8   0   6        1.83        2.50      2.92 o 
   9   0   6        5.08        3.73      2.92 o 
  10   0   6        6.81        7.18      3.66 o 
  11   0   6       25.69       22.14      4.27 o 
  -8   1   6       13.11       12.26      2.68 o 
  -7   1   6        2.97        3.40      1.78 o 
  -6   1   6       26.09       24.87      1.67 o 
  -5   1   6       45.23       41.43      1.77 o 
  -4   1   6       66.52       75.26      1.89 o 
  -3   1   6       37.56       37.26      1.60 o 
  -2   1   6       33.27       30.84      1.52 o 
  -1   1   6      142.12      149.90      2.02 o 
   0   1   6       75.34       77.47      1.80 o 
   1   1   6     2820.15     2878.36     52.72 o 
   2   1   6       50.52       50.52      2.07 o 
   3   1   6     1363.09     1342.53     10.42 o 
   4   1   6      524.59      545.68      8.76 o 
   5   1   6       54.23       55.33      1.80 o 
   6   1   6       32.39       34.24      3.45 o 
   7   1   6        0.02       -1.00      2.73 o 
   8   1   6        4.49        8.77      3.59 o 
   9   1   6       72.66       82.47      2.71 o 
  10   1   6       14.31       12.37      2.58 o 
  11   1   6       18.59       16.68      2.86 o 
  -8   2   6       20.97       20.41      2.22 o 
  -7   2   6        4.12        6.42      2.89 o 
  -6   2   6       66.07       68.98      4.82 o 
  -5   2   6        4.42        5.27      1.80 o 
  -4   2   6        1.93        2.26      1.86 o 
  -3   2   6        8.40       10.32      1.83 o 
  -2   2   6        3.58        6.12      1.43 o 
  -1   2   6      165.35      148.57      3.62 o 
   0   2   6      130.94      142.75      2.33 o 
   1   2   6      184.81      191.96      4.22 o 
   2   2   6     2653.92     2627.30     62.18 o 
   3   2   6        1.13        2.10      1.48 o 
   4   2   6      230.21      220.23      2.34 o 
   5   2   6        1.01        1.37      1.73 o 
   6   2   6      129.20      128.39      3.21 o 
   7   2   6       14.54       12.22      2.78 o 
   8   2   6       41.05       41.59      3.48 o 
   9   2   6       25.21       27.13      3.17 o 
  10   2   6        2.00        2.69      2.36 o 
  11   2   6        0.70        1.47      2.59 o 
  -8   3   6        1.70        0.75      2.99 o 
  -7   3   6       43.22       43.13      2.21 o 
  -6   3   6        8.36        5.90      2.05 o 
  -5   3   6       39.93       41.72      2.30 o 
  -4   3   6        4.44        4.69      2.06 o 
  -3   3   6        2.08        3.76      1.50 o 
  -2   3   6       14.32       19.79      1.46 o 
  -1   3   6      549.07      550.82      6.33 o 
   0   3   6       84.44       93.59      3.76 o 
   1   3   6       21.31       21.99      1.61 o 
   2   3   6        0.04        2.01      1.64 o 
   3   3   6      352.36      362.64      5.97 o 
   4   3   6      655.61      648.53      7.55 o 
   5   3   6       13.58       14.27      1.73 o 
   6   3   6       54.19       56.82      2.17 o 
   7   3   6       88.67       83.60      3.15 o 
   8   3   6        3.41        2.45      2.80 o 
   9   3   6       17.91       20.95      3.43 o 
  10   3   6        3.37        2.61      3.01 o 
  11   3   6        0.00        2.19      4.11 o 
  -8   4   6        0.41       -0.33      2.44 o 
  -7   4   6        1.39        2.67      2.53 o 
  -6   4   6       49.11       45.81      3.55 o 
  -5   4   6        0.75        0.76      1.81 o 
  -4   4   6      208.79      187.32      4.46 o 
  -3   4   6       41.60       46.26      1.55 o 
  -2   4   6      109.52      103.09      2.91 o 
  -1   4   6        6.79       12.19      1.97 o 
   0   4   6        1.28        2.85      1.74 o 
   1   4   6       13.02       12.94      1.49 o 
   2   4   6       11.86        9.81      1.84 o 
   3   4   6       35.02       41.25      1.57 o 
   4   4   6      299.99      284.74      3.45 o 
   5   4   6      368.21      355.94      5.28 o 
   6   4   6       12.06       10.21      1.59 o 
   7   4   6        0.25        2.87      2.78 o 
   8   4   6       29.85       27.62      3.50 o 
   9   4   6       17.10       21.46      3.55 o 
  10   4   6        0.97        0.82      3.03 o 
  -8   5   6        6.01        7.42      2.51 o 
  -7   5   6        0.00        0.88      2.23 o 
  -6   5   6        1.84        3.07      2.15 o 
  -5   5   6       58.47       51.40      1.90 o 
  -4   5   6        6.55        3.78      1.83 o 
  -3   5   6       39.30       36.44      1.96 o 
  -2   5   6       17.77       15.54      2.50 o 
  -1   5   6        4.19        3.57      2.38 o 
   0   5   6      449.10      450.67     12.83 o 
   1   5   6      401.00      408.87      9.86 o 
   2   5   6       22.36       24.70      1.42 o 
   3   5   6        0.02        0.78      1.31 o 
   4   5   6       86.39       84.39      1.73 o 
   5   5   6       19.31       24.56      1.62 o 
   6   5   6       65.26       62.49      1.75 o 
   7   5   6        9.93        6.93      2.19 o 
   8   5   6       22.67       20.53      2.96 o 
   9   5   6       27.80       24.70      3.71 o 
  10   5   6       16.13       18.12      3.15 o 
  -7   6   6        2.66        4.40      2.13 o 
  -6   6   6       11.10        9.13      1.77 o 
  -5   6   6        2.19        3.24      1.92 o 
  -4   6   6       20.84       19.29      1.59 o 
  -3   6   6      100.58       88.79      2.18 o 
  -2   6   6       40.94       41.25      2.05 o 
  -1   6   6        0.75       -0.32      1.59 o 
   0   6   6       40.09       39.97      1.88 o 
   1   6   6        0.76        2.45      1.59 o 
   2   6   6       51.31       60.22      1.49 o 
   3   6   6       17.60       17.26      1.59 o 
   4   6   6       17.99       19.35      1.37 o 
   5   6   6       19.47       23.42      1.48 o 
   6   6   6      106.46      108.85      2.41 o 
   7   6   6       52.06       48.56      2.27 o 
   8   6   6       22.78       19.13      2.38 o 
   9   6   6        5.48        3.69      2.78 o 
  10   6   6        0.77        2.57      3.13 o 
  -7   7   6       13.61       17.26      2.27 o 
  -6   7   6        8.97       12.51      1.75 o 
  -5   7   6       21.08       21.93      1.70 o 
  -4   7   6       43.76       41.17      2.65 o 
  -3   7   6        0.01        2.72      1.95 o 
  -2   7   6        0.12        0.33      1.61 o 
  -1   7   6        0.01       -0.49      1.60 o 
   0   7   6      119.41      114.42      2.62 o 
   1   7   6      120.30      130.54      4.26 o 
   2   7   6      510.41      496.28     10.65 o 
   3   7   6       47.86       50.98      1.48 o 
   4   7   6       25.44       24.63      1.53 o 
   5   7   6       41.44       46.13      1.64 o 
   6   7   6        5.45        6.56      1.46 o 
   7   7   6       52.59       49.67      2.07 o 
   8   7   6       19.26       15.88      2.19 o 
   9   7   6        3.59        7.38      3.15 o 
  10   7   6        3.51        2.29      3.17 o 
  -6   8   6        0.33        0.57      1.78 o 
  -5   8   6        0.93        1.55      1.65 o 
  -4   8   6       19.94       19.65      1.69 o 
  -3   8   6       31.24       27.89      1.58 o 
  -2   8   6       13.96       14.82      1.63 o 
  -1   8   6       25.51       23.58      1.66 o 
   0   8   6        5.45        5.33      1.61 o 
   1   8   6      135.62      140.41      3.73 o 
   2   8   6      105.89      104.85      3.24 o 
   3   8   6       16.84       19.56      1.41 o 
   4   8   6        0.96        1.81      1.61 o 
   5   8   6       23.93       27.87      1.82 o 
   6   8   6        7.77       13.35      1.83 o 
   7   8   6        8.46        9.41      1.89 o 
   8   8   6       13.99       10.48      2.12 o 
   9   8   6        0.03        0.46      2.38 o 
  -6   9   6       15.13       17.59      2.13 o 
  -5   9   6       47.29       49.00      1.97 o 
  -4   9   6        0.03        0.99      1.65 o 
  -3   9   6        3.26        3.61      1.64 o 
  -2   9   6        0.74        1.54      1.56 o 
  -1   9   6        0.01        0.45      1.86 o 
   0   9   6       20.43       21.96      1.73 o 
   1   9   6        5.46        7.87      1.53 o 
   2   9   6        0.01        0.96      1.42 o 
   3   9   6       75.20       73.19      2.84 o 
   4   9   6       20.10       20.91      1.68 o 
   5   9   6        4.93        3.79      1.54 o 
   6   9   6       43.10       45.31      2.08 o 
   7   9   6       24.74       24.02      2.37 o 
   8   9   6        1.94        3.49      2.12 o 
   9   9   6        8.15       10.72      2.35 o 
  -5  10   6        3.02        9.26      1.75 o 
  -4  10   6        0.01       -0.93      1.83 o 
  -3  10   6        0.01       -0.63      1.62 o 
  -2  10   6       10.87       10.63      1.74 o 
  -1  10   6      121.50      132.96      5.29 o 
   0  10   6       26.09       28.03      1.71 o 
   1  10   6        0.14        1.68      1.59 o 
   2  10   6        3.00        3.42      2.24 o 
   3  10   6       13.74       13.30      1.85 o 
   4  10   6        2.00        1.81      1.71 o 
   5  10   6        0.09        1.25      1.68 o 
   6  10   6        0.42        1.44      1.77 o 
   7  10   6        0.34       -0.26      2.34 o 
   8  10   6        0.46        2.05      2.04 o 
  -4  11   6       14.86       16.64      1.95 o 
  -3  11   6        6.63        8.66      1.94 o 
  -2  11   6       49.59       52.08      1.91 o 
  -1  11   6        9.11       11.00      1.78 o 
   0  11   6       42.68       45.66      2.08 o 
   1  11   6       10.40       11.02      1.61 o 
   2  11   6        0.07       -0.95      2.44 o 
   3  11   6        5.17        4.44      1.85 o 
   4  11   6       22.70       20.18      1.97 o 
   5  11   6       10.77        9.93      1.85 o 
   6  11   6        0.01        2.13      3.10 o 
   7  11   6        0.05        0.88      2.48 o 
  -3  12   6       10.30       10.62      1.93 o 
  -2  12   6       22.10       21.81      1.94 o 
  -1  12   6       18.93       21.76      2.17 o 
   0  12   6       78.87       73.85      2.01 o 
   1  12   6       14.13       12.86      1.81 o 
   2  12   6        2.02        2.22      2.33 o 
   3  12   6       13.55       13.48      1.91 o 
   4  12   6        0.05        3.10      2.04 o 
   5  12   6       11.39       11.91      1.89 o 
   6  12   6        4.10        4.44      3.53 o 
  -1  13   6        6.21        7.21      1.97 o 
   0  13   6        7.64        7.84      2.25 o 
   1  13   6        4.84        3.61      1.79 o 
   2  13   6       15.17       14.32      2.46 o 
   3  13   6        8.34        9.67      2.28 o 
   4  13   6        5.01        6.82      2.04 o 
   0 -10   7        2.62        4.72      1.98 o 
   1 -10   7       14.13       12.80      2.27 o 
   2 -10   7        9.15       12.89      2.31 o 
  -2  -9   7        1.10        1.61      1.87 o 
  -1  -9   7       12.79       15.15      1.88 o 
   0  -9   7       18.01       18.08      1.89 o 
   1  -9   7        2.09        2.33      1.91 o 
   2  -9   7        0.81        2.15      2.03 o 
   3  -9   7        5.34        7.82      2.33 o 
   4  -9   7       12.80       17.97      2.28 o 
   5  -9   7        2.31        3.78      2.66 o 
  -4  -8   7        0.07        3.09      1.92 o 
  -3  -8   7       12.18        9.00      1.89 o 
  -2  -8   7       21.82       21.17      1.72 o 
  -1  -8   7      151.58      148.38      5.59 o 
   0  -8   7       49.76       51.10      2.76 o 
   1  -8   7        0.47       -0.04      2.11 o 
   2  -8   7        0.37        1.28      1.88 o 
   3  -8   7       10.57       10.68      2.03 o 
   4  -8   7        1.73       -0.14      2.16 o 
   5  -8   7        0.04        0.31      2.08 o 
   6  -8   7        7.49        9.39      2.23 o 
  -5  -7   7        5.32        4.97      2.03 o 
  -4  -7   7        1.06        2.25      1.73 o 
  -3  -7   7       21.13       21.04      1.97 o 
  -2  -7   7        2.80        1.68      1.83 o 
  -1  -7   7        2.00        2.10      1.64 o 
   0  -7   7       85.76       81.69      1.91 o 
   1  -7   7       37.96       38.33      1.90 o 
   2  -7   7       36.58       35.61      1.99 o 
   3  -7   7        5.47        4.22      1.94 o 
   4  -7   7        7.70       10.65      2.46 o 
   5  -7   7        0.53        0.23      2.20 o 
   6  -7   7       13.57       12.27      2.55 o 
   7  -7   7        4.23        3.24      2.21 o 
  -6  -6   7        0.00        2.12      2.43 o 
  -5  -6   7        5.08        5.29      2.29 o 
  -4  -6   7       21.12       20.44      2.08 o 
  -3  -6   7        7.47        6.76      2.55 o 
  -2  -6   7      123.38      118.76      2.41 o 
  -1  -6   7       15.63       13.39      2.07 o 
   0  -6   7       38.09       43.81      4.26 o 
   1  -6   7      204.05      203.04      3.31 o 
   2  -6   7       14.23       13.66      1.75 o 
   3  -6   7       17.70       19.20      1.97 o 
   4  -6   7       12.66       16.02      2.05 o 
   5  -6   7       25.51       24.85      2.15 o 
   6  -6   7       38.02       33.64      2.27 o 
   7  -6   7        3.62        3.10      2.20 o 
   8  -6   7        3.42        6.32      2.65 o 
  -6  -5   7        0.02        1.41      2.30 o 
  -5  -5   7        0.10       -0.79      2.01 o 
  -4  -5   7      104.67      101.62      3.23 o 
  -3  -5   7      125.35      120.24      2.50 o 
  -2  -5   7      378.23      399.54     16.84 o 
  -1  -5   7       65.22       65.96      2.04 o 
   0  -5   7       29.55       30.35      1.88 o 
   1  -5   7        0.01        0.05      1.76 o 
   2  -5   7      132.95      127.78      3.42 o 
   3  -5   7       10.27       11.10      1.90 o 
   4  -5   7      129.36      126.85      2.24 o 
   5  -5   7        2.59        4.81      2.23 o 
   6  -5   7       26.87       21.74      2.37 o 
   7  -5   7        5.60        6.72      2.44 o 
   8  -5   7       31.55       30.61      2.94 o 
   9  -5   7        5.17        6.30      3.85 o 
  -7  -4   7       21.37       20.31      2.15 o 
  -6  -4   7        1.74        1.58      1.78 o 
  -5  -4   7        4.21        3.96      1.90 o 
  -4  -4   7        0.40        0.32      2.16 o 
  -3  -4   7        7.08        6.17      1.73 o 
  -2  -4   7        0.62        1.73      1.90 o 
  -1  -4   7        4.17        4.18      2.08 o 
   0  -4   7       32.28       32.46      2.12 o 
   1  -4   7        6.27        5.46      2.04 o 
   2  -4   7      361.14      356.74      4.95 o 
   3  -4   7        0.02        0.42      1.72 o 
   4  -4   7      208.76      206.14      3.65 o 
   5  -4   7       85.95       80.44      2.21 o 
   6  -4   7       28.43       27.86      2.37 o 
   7  -4   7        1.29        2.00      2.34 o 
   8  -4   7        0.04        0.32      2.87 o 
   9  -4   7       23.02       25.31      3.16 o 
  -7  -3   7       10.91       11.98      1.94 o 
  -6  -3   7        0.07       -0.12      1.88 o 
  -5  -3   7       21.15       21.69      1.71 o 
  -4  -3   7        6.33        7.62      1.58 o 
  -3  -3   7       12.71       12.31      1.97 o 
  -2  -3   7       21.24       18.85      1.82 o 
  -1  -3   7      186.17      195.49      2.42 o 
   0  -3   7      236.47      229.78      2.53 o 
   1  -3   7       38.35       33.64      2.12 o 
   2  -3   7        2.57        2.24      1.61 o 
   3  -3   7      207.85      209.09      4.25 o 
   4  -3   7      112.47      107.89      2.59 o 
   5  -3   7       17.69       21.09      2.28 o 
   6  -3   7        1.84        2.97      2.19 o 
   7  -3   7       37.61       33.25      2.64 o 
   8  -3   7       16.74       16.31      2.60 o 
   9  -3   7       12.06        9.10      2.75 o 
  10  -3   7        0.25        3.66      4.88 o 
  -7  -2   7        0.33        2.78      1.89 o 
  -6  -2   7        7.22       10.21      1.90 o 
  -5  -2   7       11.03       14.38      1.65 o 
  -4  -2   7        4.59        6.39      1.55 o 
  -3  -2   7        5.28        4.01      1.46 o 
  -2  -2   7       46.34       47.63      2.19 o 
  -1  -2   7        0.61        1.03      1.36 o 
   0  -2   7      279.15      289.25     10.01 o 
   1  -2   7       66.41       76.41      1.77 o 
   2  -2   7      136.59      125.93      2.93 o 
   3  -2   7       16.79       17.31      1.82 o 
   4  -2   7       59.46       61.37      1.96 o 
   5  -2   7       23.04       23.47      2.28 o 
   6  -2   7       47.37       49.59      2.13 o 
   7  -2   7       14.66       16.43      2.40 o 
   8  -2   7        1.36        2.08      2.69 o 
   9  -2   7       17.91       16.98      3.78 o 
  10  -2   7        4.50        4.55      3.87 o 
  -7  -1   7        6.24        5.11      1.81 o 
  -6  -1   7        4.97        7.59      1.59 o 
  -5  -1   7       16.70       17.76      1.58 o 
  -4  -1   7        1.95        4.99      1.49 o 
  -3  -1   7      145.02      147.82      6.70 o 
  -2  -1   7       42.36       44.38      1.53 o 
  -1  -1   7       68.15       80.04      1.76 o 
   0  -1   7       23.89       28.27      1.66 o 
   1  -1   7     1279.16     1354.03     37.82 o 
   2  -1   7      186.58      181.89      2.63 o 
   3  -1   7       50.35       48.34      1.85 o 
   4  -1   7       39.41       39.08      1.99 o 
   5  -1   7      132.06      135.56      2.65 o 
   6  -1   7       59.81       60.68      2.35 o 
   7  -1   7        6.31        5.63      2.36 o 
   8  -1   7       20.32       19.69      3.48 o 
   9  -1   7       29.71       31.86      3.76 o 
  10  -1   7        5.22        6.51      3.85 o 
  -8   0   7        7.31        6.83      1.90 o 
  -7   0   7       16.78       17.81      1.97 o 
  -6   0   7       41.13       45.97      2.27 o 
  -5   0   7       11.75       12.97      1.56 o 
  -4   0   7        0.29        1.15      1.49 o 
  -3   0   7        3.95        3.88      1.40 o 
  -2   0   7        0.63        1.68      1.41 o 
  -1   0   7       15.85       14.48      1.44 o 
   0   0   7      530.84      520.00     13.84 o 
   1   0   7      319.75      323.07      9.23 o 
   2   0   7      348.33      339.60      3.91 o 
   3   0   7      206.01      225.88      2.59 o 
   4   0   7       55.55       59.63      1.89 o 
   5   0   7       48.10       46.58      1.79 o 
   6   0   7       89.88       95.64      2.64 o 
   7   0   7      255.30      249.68      4.99 o 
   8   0   7       19.39       20.99      3.52 o 
   9   0   7       47.71       49.64      3.29 o 
  10   0   7        6.33        4.64      3.92 o 
  11   0   7        6.71       10.71      4.15 o 
  -8   1   7        0.73       -0.32      2.45 o 
  -7   1   7       80.02       81.77      2.58 o 
  -6   1   7        9.03        8.13      1.68 o 
  -5   1   7       33.23       34.49      1.63 o 
  -4   1   7        0.73        1.70      1.47 o 
  -3   1   7       34.22       36.55      1.53 o 
  -2   1   7       74.11       77.22      1.65 o 
  -1   1   7       46.45       38.08      1.88 o 
   0   1   7      637.89      650.41     14.07 o 
   1   1   7       93.39      102.03      1.89 o 
   2   1   7     2575.93     2772.91     53.50 o 
   3   1   7       35.65       36.84      1.73 o 
   4   1   7       17.06       13.86      1.46 o 
   5   1   7      326.26      320.74      3.29 o 
   6   1   7       49.38       54.07      2.06 o 
   7   1   7      773.93      786.46      6.30 o 
   8   1   7      268.26      260.11      4.69 o 
   9   1   7        0.46        3.46      2.81 o 
  10   1   7        8.87        7.70      3.04 o 
  11   1   7       49.42       49.01      4.48 o 
  -8   2   7        4.41        3.54      2.42 o 
  -7   2   7       81.98       78.72      2.61 o 
  -6   2   7        2.13        3.36      2.08 o 
  -5   2   7       40.65       44.00      2.04 o 
  -4   2   7        5.03        6.26      1.76 o 
  -3   2   7       36.02       34.84      1.81 o 
  -2   2   7       16.76       16.97      1.42 o 
  -1   2   7        4.59        5.86      1.42 o 
   0   2   7      246.62      231.47      6.47 o 
   1   2   7      112.33      108.24      2.45 o 
   2   2   7        1.02        4.46      1.45 o 
   3   2   7      428.97      430.41      5.71 o 
   4   2   7       42.40       35.93      1.64 o 
   5   2   7      455.25      444.79      5.55 o 
   6   2   7       30.97       33.27      2.22 o 
   7   2   7      231.56      231.84      3.97 o 
   8   2   7      333.69      324.77      4.46 o 
   9   2   7        0.14       -1.66      2.92 o 
  10   2   7       11.53        9.94      3.13 o 
  11   2   7        0.47       -0.85      2.75 o 
  -8   3   7        0.45        3.73      3.87 o 
  -7   3   7        1.06        1.25      2.25 o 
  -6   3   7       50.20       52.29      2.58 o 
  -5   3   7        0.75        1.22      2.00 o 
  -4   3   7        9.89       10.05      1.81 o 
  -3   3   7       18.29       21.74      1.49 o 
  -2   3   7        0.07        0.54      1.47 o 
  -1   3   7       43.24       48.34      1.69 o 
   0   3   7       72.31       62.12      4.00 o 
   1   3   7      399.71      366.78     10.10 o 
   2   3   7       45.76       47.91      1.64 o 
   3   3   7      559.20      578.34     10.19 o 
   4   3   7      359.61      375.75      6.00 o 
   5   3   7       26.94       29.51      1.71 o 
   6   3   7        7.97       10.44      1.81 o 
   7   3   7      107.35      106.93      3.90 o 
   8   3   7      116.76      120.50      3.99 o 
   9   3   7       18.83       15.14      2.92 o 
  10   3   7       14.60       13.53      3.06 o 
  11   3   7        4.90        4.25      3.31 o 
  -7   4   7        0.07        2.26      3.50 o 
  -6   4   7      284.06      288.53     11.62 o 
  -5   4   7        7.17        7.29      2.01 o 
  -4   4   7        2.79        3.90      1.59 o 
  -3   4   7       57.14       54.19      2.01 o 
  -2   4   7       32.74       33.31      1.56 o 
  -1   4   7        2.42        4.48      1.80 o 
   0   4   7       79.80       86.56      4.69 o 
   1   4   7      273.52      251.07      7.65 o 
   2   4   7        3.20        2.67      1.46 o 
   3   4   7      120.27      121.89      3.72 o 
   4   4   7      164.66      176.46      2.92 o 
   5   4   7      293.45      280.10      5.14 o 
   6   4   7       77.86       78.84      1.86 o 
   7   4   7       46.69       44.28      3.41 o 
   8   4   7       38.20       39.84      2.99 o 
   9   4   7        4.68       10.57      2.73 o 
  10   4   7        5.52        9.00      3.01 o 
  -7   5   7       13.32       12.33      2.73 o 
  -6   5   7        0.42       -0.61      2.03 o 
  -5   5   7       20.11       17.59      2.12 o 
  -4   5   7       36.45       37.27      2.10 o 
  -3   5   7       56.14       58.12      2.09 o 
  -2   5   7        0.29        0.95      1.42 o 
  -1   5   7      100.98      109.72      2.54 o 
   0   5   7        0.35        1.51      1.46 o 
   1   5   7       10.80       12.91      1.84 o 
   2   5   7        2.06        2.23      1.49 o 
   3   5   7       58.18       56.55      1.53 o 
   4   5   7        0.04        0.88      1.43 o 
   5   5   7        0.64        0.45      1.58 o 
   6   5   7        2.44        1.88      1.53 o 
   7   5   7       10.91       10.73      1.69 o 
   8   5   7        7.61        5.64      3.52 o 
   9   5   7        0.05       -1.35      3.03 o 
  10   5   7        0.75        0.70      3.06 o 
  -7   6   7       21.73       20.98      2.29 o 
  -6   6   7        0.02        2.77      2.52 o 
  -5   6   7      204.91      177.61      7.99 o 
  -4   6   7      112.71      102.97      5.56 o 
  -3   6   7       85.78       90.49      3.51 o 
  -2   6   7        2.42        1.31      1.79 o 
  -1   6   7        1.62        4.23      1.73 o 
   0   6   7       15.63       14.03      1.50 o 
   1   6   7       42.82       43.55      1.75 o 
   2   6   7       34.22       31.01      1.67 o 
   3   6   7       28.45       26.26      1.45 o 
   4   6   7       32.54       36.98      1.56 o 
   5   6   7      113.45      110.89      1.80 o 
   6   6   7       18.03       19.83      1.64 o 
   7   6   7       29.51       30.53      1.70 o 
   8   6   7       36.32       36.10      2.96 o 
   9   6   7        3.75        5.71      3.06 o 
  10   6   7        4.35        2.80      3.20 o 
  -6   7   7       14.99       14.84      1.89 o 
  -5   7   7        6.46        8.86      1.74 o 
  -4   7   7       52.48       47.38      1.87 o 
  -3   7   7        6.27        8.35      1.46 o 
  -2   7   7      164.72      162.52      6.39 o 
  -1   7   7        6.37        5.48      1.71 o 
   0   7   7       81.77       83.25      1.82 o 
   1   7   7       56.37       53.93      1.74 o 
   2   7   7        0.12        1.61      1.43 o 
   3   7   7        1.15        3.36      1.48 o 
   4   7   7        1.51        1.26      1.55 o 
   5   7   7       79.97       73.62      1.69 o 
   6   7   7       75.22       75.46      2.17 o 
   7   7   7       10.65       12.49      1.62 o 
   8   7   7        9.00        8.51      2.13 o 
   9   7   7        2.02        2.52      2.99 o 
  10   7   7        2.93        3.38      3.38 o 
  -6   8   7       23.17       19.90      1.84 o 
  -5   8   7        1.58        3.42      2.06 o 
  -4   8   7       15.81       12.93      1.64 o 
  -3   8   7       97.33       83.84      5.19 o 
  -2   8   7      258.53      268.63     10.68 o 
  -1   8   7        1.70        3.27      1.52 o 
   0   8   7        0.03        1.72      1.59 o 
   1   8   7        2.62        4.16      1.51 o 
   2   8   7       94.61       93.01      1.84 o 
   3   8   7       10.22       11.35      1.55 o 
   4   8   7        0.25        0.80      1.44 o 
   5   8   7       38.35       36.24      1.59 o 
   6   8   7      263.40      259.26      5.02 o 
   7   8   7       11.02       13.58      1.67 o 
   8   8   7       12.93       12.93      2.19 o 
   9   8   7        2.94        3.46      2.45 o 
  -5   9   7        6.24        7.27      1.88 o 
  -4   9   7        1.33        4.10      1.50 o 
  -3   9   7        8.96        6.90      1.66 o 
  -2   9   7        0.43        1.63      1.54 o 
  -1   9   7      200.06      201.28      7.64 o 
   0   9   7        0.17        1.06      1.51 o 
   1   9   7        5.98        7.66      1.72 o 
   2   9   7       39.07       39.96      1.73 o 
   3   9   7        1.44        3.12      1.42 o 
   4   9   7       34.12       36.10      1.47 o 
   5   9   7       13.05       13.04      1.51 o 
   6   9   7       50.14       44.70      1.90 o 
   7   9   7       28.80       24.24      1.71 o 
   8   9   7        6.49        5.52      2.05 o 
   9   9   7        1.68        2.89      2.60 o 
  -5  10   7        6.28        2.71      1.80 o 
  -4  10   7        5.20        7.29      1.70 o 
  -3  10   7       12.63       12.45      1.83 o 
  -2  10   7       20.86       21.30      1.67 o 
  -1  10   7       94.67       91.31      3.86 o 
   0  10   7        1.52        4.11      1.61 o 
   1  10   7        7.28        8.41      1.65 o 
   2  10   7       10.59       11.81      1.52 o 
   3  10   7        0.04        1.75      1.41 o 
   4  10   7       53.64       57.84      1.64 o 
   5  10   7        2.16        2.54      1.52 o 
   6  10   7        5.08        3.73      1.60 o 
   7  10   7       35.58       32.63      2.05 o 
   8  10   7        1.61        2.79      2.25 o 
  -4  11   7        0.03        0.56      1.97 o 
  -3  11   7        8.35       12.15      1.85 o 
  -2  11   7        0.14        1.41      1.80 o 
  -1  11   7        4.09        5.64      1.78 o 
   0  11   7       60.11       62.45      1.88 o 
   1  11   7        1.01        2.51      1.59 o 
   2  11   7       17.23       17.84      1.73 o 
   3  11   7        0.10       -0.12      1.68 o 
   4  11   7        8.98        9.20      1.46 o 
   5  11   7        8.66        6.59      1.61 o 
   6  11   7        4.11        5.36      1.76 o 
   7  11   7        8.09        7.36      2.22 o 
  -2  12   7        1.54        0.68      1.89 o 
  -1  12   7        3.96        3.80      1.75 o 
   0  12   7        1.80        4.77      1.80 o 
   1  12   7       18.82       20.23      1.95 o 
   2  12   7        3.88        3.23      1.81 o 
   3  12   7        0.36        3.86      1.95 o 
   4  12   7        0.16        0.90      1.73 o 
   5  12   7       17.30       16.51      1.79 o 
   6  12   7        7.14        7.65      1.64 o 
   0  13   7        0.29        0.90      2.06 o 
   1  13   7        2.79        5.51      1.80 o 
   2  13   7        0.82       -1.02      1.92 o 
   3  13   7        0.17        2.97      2.03 o 
  -1  -9   8        3.35        3.41      1.96 o 
   0  -9   8        0.46       -0.55      2.00 o 
   1  -9   8       10.45       13.49      2.26 o 
   2  -9   8        0.32        2.56      2.13 o 
   3  -9   8        1.26        1.49      2.19 o 
   4  -9   8        0.00        0.51      2.60 o 
  -3  -8   8        0.07        3.05      1.93 o 
  -2  -8   8        6.49        5.91      1.85 o 
  -1  -8   8       50.83       45.04      2.14 o 
   0  -8   8       69.74       64.30      2.14 o 
   1  -8   8        0.83        1.89      1.85 o 
   2  -8   8        0.70        4.34      1.96 o 
   3  -8   8        2.14        2.39      2.24 o 
   4  -8   8        1.25        1.83      2.04 o 
   5  -8   8       20.96       20.85      2.20 o 
   6  -8   8        0.41        1.54      2.23 o 
  -4  -7   8        3.22        4.97      1.83 o 
  -3  -7   8        4.43        3.89      1.79 o 
  -2  -7   8        1.57        3.76      1.69 o 
  -1  -7   8       16.30       15.14      1.77 o 
   0  -7   8       30.13       27.26      1.75 o 
   1  -7   8        0.73        2.18      1.69 o 
   2  -7   8       14.11       15.53      2.17 o 
   3  -7   8       13.27       13.94      2.24 o 
   4  -7   8        0.09        0.58      2.15 o 
   5  -7   8        0.32        3.11      2.09 o 
   6  -7   8       13.63       15.49      2.34 o 
   7  -7   8        0.25        2.63      2.42 o 
  -5  -6   8        3.42        4.41      2.23 o 
  -4  -6   8       35.53       30.26      3.88 o 
  -3  -6   8        7.46       13.09      2.18 o 
  -2  -6   8       13.99       18.11      3.66 o 
  -1  -6   8        3.21        5.41      2.05 o 
   0  -6   8       40.14       40.99      2.64 o 
   1  -6   8       18.02       22.22      1.85 o 
   2  -6   8      765.62      803.10     23.30 o 
   3  -6   8        4.52        6.79      1.91 o 
   4  -6   8       21.71       21.78      2.33 o 
   5  -6   8        1.04        1.10      2.05 o 
   6  -6   8        0.04        2.71      2.42 o 
   7  -6   8       10.93       12.82      2.64 o 
   8  -6   8        0.19        0.48      2.72 o 
  -5  -5   8        5.28        6.73      1.84 o 
  -4  -5   8        1.65       -1.09      2.00 o 
  -3  -5   8       23.43       23.14      1.97 o 
  -2  -5   8       13.24       14.93      1.89 o 
  -1  -5   8       14.74       14.33      1.89 o 
   0  -5   8      191.84      198.98      5.54 o 
   1  -5   8      339.32      325.04      3.30 o 
   2  -5   8       12.75       12.49      1.87 o 
   3  -5   8      161.35      169.23     11.03 o 
   4  -5   8        0.13        0.61      1.86 o 
   5  -5   8       28.14       30.22      2.19 o 
   6  -5   8       20.44       22.02      2.27 o 
   7  -5   8       53.40       54.65      2.73 o 
   8  -5   8       44.31       45.56      2.89 o 
   9  -5   8        1.65        2.31      2.85 o 
  -6  -4   8       25.84       23.47      2.17 o 
  -5  -4   8        3.81        6.53      1.67 o 
  -4  -4   8       19.09       23.65      1.89 o 
  -3  -4   8       61.90       61.77      6.75 o 
  -2  -4   8       39.70       41.82      2.96 o 
  -1  -4   8        0.06        0.17      1.79 o 
   0  -4   8      128.22      128.11      5.16 o 
   1  -4   8       20.33       19.20      1.87 o 
   2  -4   8      318.82      322.73     11.02 o 
   3  -4   8     1756.20     1760.22     24.35 o 
   4  -4   8      142.88      135.20      2.50 o 
   5  -4   8        0.02        0.64      1.98 o 
   6  -4   8       58.85       60.57      2.29 o 
   7  -4   8      106.53      109.58      2.86 o 
   8  -4   8       72.86       75.56      2.93 o 
   9  -4   8        5.08        5.32      4.34 o 
  -6  -3   8       30.91       33.20      3.22 o 
  -5  -3   8        0.46        2.53      1.72 o 
  -4  -3   8       24.92       25.94      1.88 o 
  -3  -3   8       41.40       45.06      1.61 o 
  -2  -3   8      127.14      129.36      4.33 o 
  -1  -3   8        1.02        0.92      1.46 o 
   0  -3   8       42.16       38.42      3.29 o 
   1  -3   8       22.41       23.76      1.63 o 
   2  -3   8      727.99      711.08     18.16 o 
   3  -3   8       57.90       58.33      1.76 o 
   4  -3   8      415.49      417.67      7.18 o 
   5  -3   8      145.94      140.91      3.02 o 
   6  -3   8        0.05        0.00      2.23 o 
   7  -3   8       31.71       28.72      2.62 o 
   8  -3   8      107.22      107.53      3.44 o 
   9  -3   8        0.00        1.14      3.49 o 
  10  -3   8        6.99        6.67      5.53 o 
  -7  -2   8        2.32        2.36      2.08 o 
  -6  -2   8       37.58       43.65      1.89 o 
  -5  -2   8       85.52       87.53      4.03 o 
  -4  -2   8       32.85       32.30      1.63 o 
  -3  -2   8        1.08        1.38      1.54 o 
  -2  -2   8        0.00        1.00      1.45 o 
  -1  -2   8       82.79       82.35      2.11 o 
   0  -2   8      121.09      137.54      2.31 o 
   1  -2   8       50.43       48.88      2.09 o 
   2  -2   8        7.46        8.32      1.61 o 
   3  -2   8      323.78      297.98      3.24 o 
   4  -2   8      131.45      124.46      3.17 o 
   5  -2   8      382.98      361.86      3.89 o 
   6  -2   8        1.81        3.94      2.28 o 
   7  -2   8      154.30      156.78      3.37 o 
   8  -2   8        6.53        6.38      2.48 o 
   9  -2   8       29.88       26.48      3.38 o 
  10  -2   8        7.93        8.21      4.13 o 
  -7  -1   8       13.10        9.71      2.03 o 
  -6  -1   8       24.79       23.96      1.96 o 
  -5  -1   8      179.08      189.73      6.14 o 
  -4  -1   8       17.73       18.69      1.79 o 
  -3  -1   8       16.54       18.37      1.70 o 
  -2  -1   8        0.02        2.00      1.48 o 
  -1  -1   8       14.59       12.36      1.51 o 
   0  -1   8        0.00        1.19      1.48 o 
   1  -1   8       51.30       51.31      1.68 o 
   2  -1   8       71.06       73.96      2.04 o 
   3  -1   8      115.29      116.42      2.13 o 
   4  -1   8      307.12      306.31      2.82 o 
   5  -1   8      559.87      547.64      8.22 o 
   6  -1   8       27.91       33.00      2.71 o 
   7  -1   8      186.64      182.09      4.52 o 
   8  -1   8       32.55       30.78      3.10 o 
   9  -1   8        0.34        0.02      3.69 o 
  10  -1   8        1.92        3.06      4.01 o 
  -7   0   8        4.87        3.57      1.83 o 
  -6   0   8        7.89        9.63      1.75 o 
  -5   0   8       17.36       17.98      1.81 o 
  -4   0   8       96.74      104.25      3.64 o 
  -3   0   8       65.78       70.85      4.78 o 
  -2   0   8       31.73       40.18      1.60 o 
  -1   0   8       54.41       55.19      3.35 o 
   0   0   8       24.00       24.85      1.50 o 
   1   0   8        8.81        8.27      1.74 o 
   2   0   8       54.35       60.04      2.12 o 
   3   0   8      179.25      175.15      2.14 o 
   4   0   8      228.73      233.48      4.01 o 
   5   0   8       21.17       20.93      1.98 o 
   6   0   8       60.33       59.60      2.00 o 
   7   0   8       19.18       16.48      2.46 o 
   8   0   8       15.51       18.10      3.55 o 
   9   0   8       22.48       23.86      3.73 o 
  10   0   8       12.77       10.89      3.80 o 
  -7   1   8        4.34        8.00      2.18 o 
  -6   1   8       19.95       23.04      2.26 o 
  -5   1   8       25.85       26.22      2.09 o 
  -4   1   8       32.92       33.91      2.58 o 
  -3   1   8      310.02      310.49      9.98 o 
  -2   1   8        0.34        0.86      1.70 o 
  -1   1   8       26.82       25.76      2.50 o 
   0   1   8      407.57      448.89      5.24 o 
   1   1   8      332.32      335.35      7.23 o 
   2   1   8      392.93      399.42      9.08 o 
   3   1   8       12.98       16.15      1.46 o 
   4   1   8       45.31       45.13      1.74 o 
   5   1   8        3.47        3.14      1.67 o 
   6   1   8      471.44      464.13      6.29 o 
   7   1   8       16.41       15.30      3.73 o 
   8   1   8       74.01       80.92      3.31 o 
   9   1   8        0.57        1.55      3.02 o 
  10   1   8       14.40       13.23      3.90 o 
  11   1   8       12.14        8.05      3.48 o 
  -7   2   8       75.54       72.35      6.17 o 
  -6   2   8       11.36       12.08      2.21 o 
  -5   2   8       12.63       12.28      1.90 o 
  -4   2   8       14.51       15.53      2.09 o 
  -3   2   8       68.78       65.16      5.85 o 
  -2   2   8       24.93       28.39      3.30 o 
  -1   2   8        0.97        2.69      1.36 o 
   0   2   8      929.65      933.26     13.54 o 
   1   2   8     1405.86     1396.51     25.94 o 
   2   2   8      563.91      552.26     11.47 o 
   3   2   8        7.90        7.73      1.48 o 
   4   2   8       24.73       22.65      1.75 o 
   5   2   8      113.65      106.10      2.05 o 
   6   2   8      169.96      166.44      2.48 o 
   7   2   8       66.90       70.09      2.44 o 
   8   2   8        0.34        3.64      3.38 o 
   9   2   8        2.76        3.15      2.99 o 
  10   2   8        9.68       10.71      2.88 o 
  11   2   8        0.11        2.35      2.88 o 
  -7   3   8        9.03        9.21      2.20 o 
  -6   3   8       77.93       83.96      6.81 o 
  -5   3   8      145.84      142.06      4.76 o 
  -4   3   8       30.65       30.34      2.08 o 
  -3   3   8       25.17       24.44      1.56 o 
  -2   3   8      173.37      162.40      5.54 o 
  -1   3   8       67.58       68.79      1.71 o 
   0   3   8        2.47        2.21      1.41 o 
   1   3   8      778.81      791.87     24.81 o 
   2   3   8      595.49      540.82     17.13 o 
   3   3   8        9.77        8.56      1.64 o 
   4   3   8        2.66        5.72      1.47 o 
   5   3   8      243.00      237.68      3.11 o 
   6   3   8      494.37      481.14      7.38 o 
   7   3   8      372.46      372.53      4.44 o 
   8   3   8      172.15      182.06      4.39 o 
   9   3   8        1.06        3.36      3.62 o 
  10   3   8        4.63        6.65      3.13 o 
  11   3   8        0.13        1.17      3.99 o 
  -7   4   8        1.01        5.60      3.57 o 
  -6   4   8       24.87       25.31      5.40 o 
  -5   4   8       58.93       57.46      2.30 o 
  -4   4   8        9.66       10.45      1.58 o 
  -3   4   8       18.82       19.68      1.64 o 
  -2   4   8        6.97        7.87      1.57 o 
  -1   4   8      323.83      309.84      6.49 o 
   0   4   8        1.47        2.19      1.67 o 
   1   4   8       88.89       83.86      2.28 o 
   2   4   8       74.55       79.89      1.76 o 
   3   4   8        0.00        1.10      1.48 o 
   4   4   8      182.99      174.91      2.17 o 
   5   4   8       26.63       27.52      1.65 o 
   6   4   8      122.97      123.83      2.46 o 
   7   4   8       44.57       44.25      2.33 o 
   8   4   8        0.14       -0.14      2.75 o 
   9   4   8        1.06        2.22      2.92 o 
  10   4   8        4.43        7.84      3.13 o 
  -7   5   8        0.41        1.85      2.49 o 
  -6   5   8        5.51       11.34      3.55 o 
  -5   5   8       45.88       49.43      2.87 o 
  -4   5   8       91.50       88.81      3.38 o 
  -3   5   8       15.01       18.24      1.50 o 
  -2   5   8       46.11       43.30      1.61 o 
  -1   5   8       22.00       23.23      1.84 o 
   0   5   8       51.91       48.78      5.82 o 
   1   5   8       17.54       16.95      1.47 o 
   2   5   8        7.56        5.31      1.84 o 
   3   5   8       39.77       36.35      2.36 o 
   4   5   8       39.06       42.11      2.25 o 
   5   5   8        2.05        2.29      1.72 o 
   6   5   8        8.75        9.91      1.67 o 
   7   5   8       60.36       57.24      2.02 o 
   8   5   8        2.69        1.73      3.71 o 
   9   5   8       17.98       18.82      3.62 o 
  10   5   8       10.81       10.38      3.22 o 
  -6   6   8       18.30       20.59      2.23 o 
  -5   6   8        1.43        1.84      1.59 o 
  -4   6   8      136.32      119.95      2.16 o 
  -3   6   8       68.02       53.88      2.01 o 
  -2   6   8        3.05        3.86      2.02 o 
  -1   6   8        4.34        5.64      2.57 o 
   0   6   8       32.75       30.41      1.71 o 
   1   6   8       39.93       41.20      1.72 o 
   2   6   8        3.12        2.02      1.43 o 
   3   6   8       26.90       26.57      1.69 o 
   4   6   8        5.43        6.28      1.44 o 
   5   6   8       73.30       75.28      2.04 o 
   6   6   8       70.79       72.96      1.80 o 
   7   6   8       46.25       49.43      1.75 o 
   8   6   8        0.18       -0.73      2.37 o 
   9   6   8        4.21        6.30      3.10 o 
  10   6   8        0.00        3.87      3.20 o 
  -6   7   8        9.56        7.48      2.42 o 
  -5   7   8        0.05        0.73      1.81 o 
  -4   7   8        6.70        5.37      1.67 o 
  -3   7   8        0.05        0.71      2.13 o 
  -2   7   8       25.30       17.82      1.81 o 
  -1   7   8        1.92        2.64      1.61 o 
   0   7   8       41.38       41.87      1.65 o 
   1   7   8        0.22        1.29      1.54 o 
   2   7   8       18.67       22.05      1.55 o 
   3   7   8        0.11       -0.35      1.51 o 
   4   7   8       35.63       32.56      1.64 o 
   5   7   8       59.13       57.03      1.56 o 
   6   7   8        2.78        4.40      1.47 o 
   7   7   8       14.95       16.56      1.61 o 
   8   7   8        0.22        1.18      2.11 o 
   9   7   8        7.22        3.94      2.99 o 
  10   7   8        0.02        1.42      3.29 o 
  -6   8   8        1.25        1.05      1.98 o 
  -5   8   8       10.50       10.48      1.77 o 
  -4   8   8       11.22       13.33      1.67 o 
  -3   8   8       49.38       43.81      1.74 o 
  -2   8   8       67.78       55.45      1.72 o 
  -1   8   8       98.47       90.39      1.79 o 
   0   8   8        0.29        0.07      1.51 o 
   1   8   8       26.08       26.60      2.04 o 
   2   8   8       33.69       32.87      1.64 o 
   3   8   8        4.67        6.28      1.51 o 
   4   8   8        5.25        5.93      1.40 o 
   5   8   8        6.79        7.82      1.52 o 
   6   8   8       10.30        9.01      1.58 o 
   7   8   8       20.91       20.99      1.59 o 
   8   8   8       23.49       20.06      2.27 o 
   9   8   8       22.31       21.73      2.65 o 
  -5   9   8        1.17        2.99      1.90 o 
  -4   9   8        0.31        1.59      1.54 o 
  -3   9   8       25.58       23.13      2.72 o 
  -2   9   8       13.16        8.19      1.74 o 
  -1   9   8        1.68        5.14      1.69 o 
   0   9   8        5.88        6.05      1.55 o 
   1   9   8        2.13        2.45      1.48 o 
   2   9   8        2.41        2.74      1.87 o 
   3   9   8        0.10        0.20      1.60 o 
   4   9   8        0.06        0.69      1.46 o 
   5   9   8        3.22        3.70      1.46 o 
   6   9   8       37.77       36.54      1.65 o 
   7   9   8        5.78        5.84      1.66 o 
   8   9   8        1.03       -0.13      2.06 o 
   9   9   8        8.06        7.39      2.45 o 
  -4  10   8        0.39        0.56      1.63 o 
  -3  10   8        3.75        2.44      1.93 o 
  -2  10   8       24.20       25.05      1.81 o 
  -1  10   8       45.00       38.81      1.79 o 
   0  10   8       26.68       22.52      1.68 o 
   1  10   8       57.91       58.27      1.84 o 
   2  10   8        0.38        0.25      1.72 o 
   3  10   8        0.44        2.76      1.65 o 
   4  10   8        2.84        4.27      1.55 o 
   5  10   8        0.09       -0.94      1.50 o 
   6  10   8        6.03        9.79      2.67 o 
   7  10   8        0.00        1.58      1.66 o 
   8  10   8        4.40        4.63      2.21 o 
  -3  11   8        0.97        3.49      1.94 o 
  -2  11   8        0.01        1.03      1.73 o 
  -1  11   8       31.56       23.01      2.04 o 
   0  11   8       40.01       40.90      1.81 o 
   1  11   8        1.08        3.01      3.19 o 
   2  11   8        0.05        2.64      1.67 o 
   3  11   8        6.99        7.32      1.77 o 
   4  11   8       21.63       25.35      1.66 o 
   5  11   8        0.18        1.55      1.54 o 
   6  11   8        0.21        1.49      1.59 o 
   7  11   8        4.32        4.25      1.78 o 
  -2  12   8        0.06        2.92      1.94 o 
  -1  12   8       14.13       16.49      2.19 o 
   0  12   8        3.12        2.68      1.71 o 
   1  12   8        2.65        2.90      1.72 o 
   2  12   8       36.66       38.71      1.98 o 
   3  12   8        1.34        3.57      1.71 o 
   4  12   8        5.57        5.70      1.71 o 
   5  12   8        2.73        0.99      1.70 o 
   6  12   8        0.25        2.04      1.70 o 
   1  13   8        1.36        0.47      1.99 o 
   2  13   8       44.35       46.81      3.41 o 
   3  13   8        0.47        0.56      1.84 o 
  -1  -8   9       33.03       29.28      2.18 o 
   0  -8   9        9.78       14.18      2.11 o 
   1  -8   9       18.52       19.57      2.23 o 
   2  -8   9       41.88       43.79      2.28 o 
   3  -8   9       50.46       51.34      5.67 o 
   4  -8   9        5.94        6.41      2.20 o 
   5  -8   9       11.61       11.71      2.62 o 
  -3  -7   9        0.00       -0.64      2.37 o 
  -2  -7   9        5.87        5.22      1.85 o 
  -1  -7   9       26.99       26.61      1.96 o 
   0  -7   9        7.06        5.84      1.89 o 
   1  -7   9       29.42       29.09      1.90 o 
   2  -7   9        8.97       10.00      2.71 o 
   3  -7   9        0.81        2.79      2.97 o 
   4  -7   9       12.59       14.06      1.93 o 
   5  -7   9        0.19        1.41      2.40 o 
   6  -7   9        9.49       10.91      2.23 o 
  -4  -6   9        2.15        5.63      2.35 o 
  -3  -6   9        5.88        8.40      2.28 o 
  -2  -6   9        0.67        2.69      1.95 o 
  -1  -6   9      122.17      120.43      4.36 o 
   0  -6   9       27.96       26.34      5.48 o 
   1  -6   9       37.88       36.13      2.40 o 
   2  -6   9      139.25      145.52      4.29 o 
   3  -6   9        4.01        6.46      2.14 o 
   4  -6   9        0.02        0.80      1.91 o 
   5  -6   9        7.99        9.89      2.39 o 
   6  -6   9        0.00        0.10      2.21 o 
   7  -6   9       12.43       13.39      2.72 o 
  -5  -5   9        3.44        3.87      2.19 o 
  -4  -5   9       37.49       38.61      2.54 o 
  -3  -5   9        3.79        5.39      1.65 o 
  -2  -5   9       21.15       23.24      1.95 o 
  -1  -5   9        5.98        4.96      2.04 o 
   0  -5   9       10.71       13.73      3.00 o 
   1  -5   9       20.71       19.47      1.90 o 
   2  -5   9      127.94      125.57      3.44 o 
   3  -5   9      170.46      181.65      4.59 o 
   4  -5   9      204.75      203.17      4.89 o 
   5  -5   9        0.00        1.87      2.07 o 
   6  -5   9        0.22        2.62      2.16 o 
   7  -5   9        0.33       -0.02      2.33 o 
   8  -5   9        8.59       11.17      2.92 o 
  -5  -4   9       63.64       63.94      2.69 o 
  -4  -4   9       40.28       44.17      2.56 o 
  -3  -4   9       73.02       71.90      3.49 o 
  -2  -4   9       12.02       15.66      1.65 o 
  -1  -4   9        0.14        4.26      1.53 o 
   0  -4   9       35.55       39.38      1.85 o 
   1  -4   9      557.79      584.06     14.88 o 
   2  -4   9      348.54      348.36      9.95 o 
   3  -4   9       54.00       49.82      1.71 o 
   4  -4   9      108.12      108.63      2.67 o 
   5  -4   9        0.39        1.27      2.34 o 
   6  -4   9        0.51        2.32      2.11 o 
   7  -4   9        1.50        1.02      2.42 o 
   8  -4   9        4.56        7.15      2.63 o 
   9  -4   9        0.21        1.13      3.18 o 
  -6  -3   9       37.85       35.97      1.97 o 
  -5  -3   9        0.08        2.00      1.79 o 
  -4  -3   9       31.80       37.95      3.89 o 
  -3  -3   9       69.30       71.79      1.86 o 
  -2  -3   9       18.72       18.29      2.23 o 
  -1  -3   9        0.84        1.39      1.56 o 
   0  -3   9      364.21      366.43     11.14 o 
   1  -3   9      295.44      308.74      6.60 o 
   2  -3   9      475.92      486.50     13.99 o 
   3  -3   9      525.86      518.63      8.34 o 
   4  -3   9      437.25      426.12      3.09 o 
   5  -3   9        8.50        8.45      2.13 o 
   6  -3   9      167.32      169.22      2.77 o 
   7  -3   9       52.59       56.13      2.65 o 
   8  -3   9        2.05        2.03      2.68 o 
   9  -3   9        0.61        2.31      3.26 o 
  -6  -2   9       20.03       20.24      1.90 o 
  -5  -2   9        0.02        0.80      1.78 o 
  -4  -2   9       99.51      100.97      1.93 o 
  -3  -2   9       63.50       65.72      2.60 o 
  -2  -2   9       18.83       19.78      1.50 o 
  -1  -2   9        0.26        0.85      1.47 o 
   0  -2   9       41.68       42.94      2.45 o 
   1  -2   9      289.66      281.08     10.09 o 
   2  -2   9      303.29      299.37      7.43 o 
   3  -2   9      275.35      263.29      4.73 o 
   4  -2   9       15.95       13.14      1.85 o 
   5  -2   9      379.88      358.86      9.69 o 
   6  -2   9       42.58       48.38      2.40 o 
   7  -2   9       55.94       53.76      2.78 o 
   8  -2   9       11.26       10.81      3.05 o 
   9  -2   9        4.47        4.83      3.51 o 
  10  -2   9        0.26        1.03      4.78 o 
  -6  -1   9       17.31       15.67      1.90 o 
  -5  -1   9      121.44      124.94      4.30 o 
  -4  -1   9       85.41       88.52      3.28 o 
  -3  -1   9        3.68        5.27      1.42 o 
  -2  -1   9        6.85        7.25      2.27 o 
  -1  -1   9       26.12       29.36      4.04 o 
   0  -1   9       58.93       59.57      1.81 o 
   1  -1   9       40.23       42.61      1.66 o 
   2  -1   9      151.22      146.57      4.25 o 
   3  -1   9       77.98       72.24      2.49 o 
   4  -1   9      367.87      366.41      5.05 o 
   5  -1   9     1191.89     1166.79     14.12 o 
   6  -1   9      197.97      193.06      3.03 o 
   7  -1   9       30.69       29.33      2.87 o 
   8  -1   9       32.34       34.88      2.84 o 
   9  -1   9       32.79       29.69      4.60 o 
  10  -1   9        1.94        2.92      4.62 o 
  -6   0   9       22.19       22.07      1.98 o 
  -5   0   9        0.26        2.42      1.67 o 
  -4   0   9        0.29        0.43      1.78 o 
  -3   0   9       74.07       77.13      1.77 o 
  -2   0   9        6.52        6.40      1.52 o 
  -1   0   9        0.31        3.15      1.82 o 
   0   0   9        1.45        3.60      2.29 o 
   1   0   9       13.72       14.08      1.72 o 
   2   0   9        7.94       11.46      1.72 o 
   3   0   9       58.86       61.61      1.77 o 
   4   0   9      112.02      111.83      2.19 o 
   5   0   9       58.51       64.47      2.12 o 
   6   0   9        2.79        2.79      1.86 o 
   7   0   9      207.08      203.04      4.12 o 
   8   0   9       24.85       27.09      3.14 o 
   9   0   9       41.76       47.30      3.99 o 
  10   0   9       12.54       13.06      3.97 o 
  -7   1   9        1.53        1.26      2.19 o 
  -6   1   9       36.19       36.16      2.37 o 
  -5   1   9       10.78       12.47      3.87 o 
  -4   1   9       37.56       38.94      2.03 o 
  -3   1   9      644.15      656.41     23.87 o 
  -2   1   9       14.61       13.96      2.17 o 
  -1   1   9       20.01       17.77      1.86 o 
   0   1   9       49.61       52.54      3.72 o 
   1   1   9        5.91        4.10      1.52 o 
   2   1   9       68.70       68.81      2.15 o 
   3   1   9       39.46       38.94      1.63 o 
   4   1   9        6.82        7.24      1.43 o 
   5   1   9      143.14      147.80      2.20 o 
   6   1   9       77.91       82.15      1.92 o 
   7   1   9      396.16      400.76      6.57 o 
   8   1   9       45.88       43.29      3.85 o 
   9   1   9        0.03        0.96      3.78 o 
  10   1   9        0.97        1.00      3.20 o 
  -7   2   9        5.80        6.88      2.44 o 
  -6   2   9       42.86       39.07      5.13 o 
  -5   2   9        1.33        0.53      2.18 o 
  -4   2   9       45.07       45.84      2.01 o 
  -3   2   9       44.95       48.60      1.93 o 
  -2   2   9       17.03       16.04      2.40 o 
  -1   2   9        2.32        3.66      1.58 o 
   0   2   9       85.71       84.76      2.18 o 
   1   2   9      108.96      100.15      3.61 o 
   2   2   9       85.69       81.41      2.98 o 
   3   2   9       49.58       55.34      1.55 o 
   4   2   9      515.27      517.12      7.56 o 
   5   2   9      112.86      119.24      3.03 o 
   6   2   9      186.51      177.94      2.84 o 
   7   2   9        0.25        0.79      2.01 o 
   8   2   9       18.63       17.10      3.62 o 
   9   2   9        3.08        8.89      3.62 o 
  10   2   9       32.00       34.49      3.29 o 
  -7   3   9       12.70       14.12      2.50 o 
  -6   3   9        0.40        3.00      2.22 o 
  -5   3   9       71.96       78.76      4.22 o 
  -4   3   9       23.44       25.43      1.93 o 
  -3   3   9        3.70        6.77      2.20 o 
  -2   3   9      177.22      177.31      6.31 o 
  -1   3   9      461.61      468.52     13.23 o 
   0   3   9        1.50        4.39      1.43 o 
   1   3   9        6.10        9.83      2.09 o 
   2   3   9        0.00        1.53      1.53 o 
   3   3   9      173.24      165.43      4.05 o 
   4   3   9        8.67        7.51      1.55 o 
   5   3   9        0.17        0.94      1.52 o 
   6   3   9      315.27      322.42     12.29 o 
   7   3   9       43.71       41.66      2.10 o 
   8   3   9      120.28      112.45      3.50 o 
   9   3   9       32.96       34.24      3.10 o 
  10   3   9        0.17        1.19      3.15 o 
  -6   4   9        0.02        0.56      2.41 o 
  -5   4   9        4.68        2.89      2.23 o 
  -4   4   9      195.85      201.33      8.49 o 
  -3   4   9       17.67       17.27      1.58 o 
  -2   4   9       93.80       93.20      1.74 o 
  -1   4   9      112.46      100.65      2.95 o 
   0   4   9       11.02       10.06      1.58 o 
   1   4   9      592.34      574.38     18.17 o 
   2   4   9       44.40       39.24      1.61 o 
   3   4   9       11.03       10.86      1.54 o 
   4   4   9        0.67        1.00      1.53 o 
   5   4   9       67.79       64.26      3.21 o 
   6   4   9      272.45      271.87      7.83 o 
   7   4   9      106.87      106.96      2.39 o 
   8   4   9       14.16       17.66      2.21 o 
   9   4   9        2.83        4.32      3.64 o 
  10   4   9        0.02        0.82      3.15 o 
  -6   5   9        0.69        0.42      2.94 o 
  -5   5   9        0.54        1.09      2.10 o 
  -4   5   9        0.05       -0.19      1.52 o 
  -3   5   9       16.04       14.66      1.49 o 
  -2   5   9        5.15        8.71      1.56 o 
  -1   5   9        1.08        0.35      1.49 o 
   0   5   9      349.96      368.27     17.54 o 
   1   5   9       44.18       42.96      3.89 o 
   2   5   9        1.97        2.88      1.40 o 
   3   5   9       21.88       22.66      2.19 o 
   4   5   9       58.96       53.04      2.32 o 
   5   5   9       42.41       39.69      1.75 o 
   6   5   9       60.22       54.57      2.20 o 
   7   5   9       84.01       87.70      2.07 o 
   8   5   9        2.98        1.14      2.26 o 
   9   5   9        8.94        6.62      3.03 o 
  10   5   9       27.61       22.09      3.34 o 
  -6   6   9        1.51        2.68      2.17 o 
  -5   6   9        0.92        0.98      1.71 o 
  -4   6   9        0.19        3.76      3.09 o 
  -3   6   9      143.57      124.66      2.36 o 
  -2   6   9        0.69        1.12      1.96 o 
  -1   6   9        0.33        0.82      2.45 o 
   0   6   9      209.52      192.09      4.06 o 
   1   6   9        8.12        8.56      2.16 o 
   2   6   9       44.60       44.61      1.89 o 
   3   6   9      136.98      137.91      3.54 o 
   4   6   9       17.75       15.85      1.45 o 
   5   6   9       33.00       38.37      1.57 o 
   6   6   9       52.57       54.53      1.64 o 
   7   6   9        5.41        5.59      1.59 o 
   8   6   9        0.80        1.93      1.81 o 
   9   6   9       22.38       28.06      3.17 o 
  10   6   9        9.91        7.93      3.29 o 
  -6   7   9       16.83       14.35      2.53 o 
  -5   7   9        1.04        1.90      1.87 o 
  -4   7   9       23.57       26.23      1.83 o 
  -3   7   9       15.81       13.11      1.59 o 
  -2   7   9        0.07        2.39      1.88 o 
  -1   7   9        0.04        0.82      1.57 o 
   0   7   9        1.82        4.53      1.56 o 
   1   7   9       84.07       82.87      1.81 o 
   2   7   9        1.28        3.43      1.63 o 
   3   7   9        3.85        6.04      1.57 o 
   4   7   9        4.33        4.62      1.33 o 
   5   7   9        2.82        4.62      1.48 o 
   6   7   9        0.03        1.11      1.48 o 
   7   7   9        1.44        1.23      1.57 o 
   8   7   9       43.73       44.65      1.91 o 
   9   7   9        2.74        4.11      3.08 o 
  10   7   9        0.12       -0.26      3.41 o 
  -5   8   9        3.92        3.23      1.88 o 
  -4   8   9        0.53       -0.78      1.71 o 
  -3   8   9       13.51       14.74      1.80 o 
  -2   8   9       26.45       25.17      1.86 o 
  -1   8   9        0.07        0.68      1.63 o 
   0   8   9        4.59        2.21      1.58 o 
   1   8   9       43.16       45.59      1.63 o 
   2   8   9       50.78       52.87      1.78 o 
   3   8   9        2.81        5.22      1.75 o 
   4   8   9        2.89        4.23      1.54 o 
   5   8   9       60.29       60.88      1.77 o 
   6   8   9       33.53       31.71      2.07 o 
   7   8   9       54.20       61.28      1.82 o 
   8   8   9        2.03        3.34      1.67 o 
   9   8   9        4.00        3.03      2.58 o 
  -4   9   9        0.00        0.89      1.85 o 
  -3   9   9       40.80       36.72      2.11 o 
  -2   9   9       11.72        9.88      1.67 o 
  -1   9   9        1.88        1.46      1.58 o 
   0   9   9        1.04        3.89      1.90 o 
   1   9   9       31.83       33.15      1.99 o 
   2   9   9       31.80       34.91      1.76 o 
   3   9   9       13.97       13.53      1.56 o 
   4   9   9       29.99       25.68      1.44 o 
   5   9   9      128.15      131.62      1.96 o 
   6   9   9       13.92       15.77      1.60 o 
   7   9   9        7.45        5.37      1.70 o 
   8   9   9        0.04       -1.13      1.75 o 
  -4  10   9        0.71       -0.09      1.63 o 
  -3  10   9        5.28        9.64      1.84 o 
  -2  10   9       60.68       55.82      2.52 o 
  -1  10   9        6.10        6.54      1.67 o 
   0  10   9        1.25        1.56      1.59 o 
   1  10   9        0.35        2.23      1.67 o 
   2  10   9       15.55       14.92      1.67 o 
   3  10   9       58.14       62.48      1.93 o 
   4  10   9       28.08       29.98      1.91 o 
   5  10   9       33.64       31.73      2.55 o 
   6  10   9       57.84       54.59      3.24 o 
   7  10   9        2.88        5.23      1.78 o 
   8  10   9        9.67       10.07      2.18 o 
  -3  11   9        0.17       -0.36      1.91 o 
  -2  11   9       13.25       13.64      2.16 o 
  -1  11   9       46.72       48.74      1.92 o 
   0  11   9        0.60        2.05      1.79 o 
   1  11   9        6.26       10.66      1.80 o 
   2  11   9        0.04        1.22      1.75 o 
   3  11   9       20.93       24.88      1.74 o 
   4  11   9        8.09        8.82      1.97 o 
   5  11   9        4.63        4.99      1.57 o 
   6  11   9       30.62       28.28      2.00 o 
   7  11   9        0.32        0.46      1.78 o 
  -1  12   9        2.30       -0.06      1.83 o 
   0  12   9        0.13        2.50      1.88 o 
   1  12   9        3.42        6.42      2.00 o 
   2  12   9        5.98        5.16      1.74 o 
   3  12   9        2.20        2.16      1.90 o 
   4  12   9        0.02        1.45      1.85 o 
   5  12   9       17.64       16.31      1.70 o 
   1  -8  10        0.14        0.96      2.02 o 
   2  -8  10        7.64        8.27      2.31 o 
   3  -8  10        2.08        2.85      2.03 o 
  -2  -7  10        7.66        7.36      2.19 o 
  -1  -7  10        9.88        9.79      1.92 o 
   0  -7  10        6.41        7.54      1.91 o 
   1  -7  10       14.15       16.64      1.87 o 
   2  -7  10        7.25        6.12      2.01 o 
   3  -7  10       24.88       23.49      1.92 o 
   4  -7  10        4.98        7.25      1.95 o 
   5  -7  10        3.18        4.31      2.16 o 
  -3  -6  10        8.67        6.99      1.87 o 
  -2  -6  10       17.81       18.59      1.86 o 
  -1  -6  10        3.57        3.07      1.69 o 
   0  -6  10        0.04        1.39      1.62 o 
   1  -6  10        4.83        4.08      1.88 o 
   2  -6  10        0.01        0.72      1.71 o 
   3  -6  10        2.59        3.12      1.76 o 
   4  -6  10        7.59        9.40      1.85 o 
   5  -6  10        1.40       -0.33      2.05 o 
   6  -6  10       15.92       18.15      2.74 o 
   7  -6  10        1.51        2.24      2.45 o 
  -4  -5  10       14.23       12.16      1.87 o 
  -3  -5  10        3.24        3.80      1.69 o 
  -2  -5  10       13.91       14.15      1.69 o 
  -1  -5  10       12.70       14.16      1.69 o 
   0  -5  10        0.89        4.05      1.64 o 
   1  -5  10        0.12        1.08      1.65 o 
   2  -5  10        5.26       10.64      1.64 o 
   3  -5  10       79.07       85.21      1.95 o 
   4  -5  10        2.21        2.73      2.14 o 
   5  -5  10        0.19        2.22      2.17 o 
   6  -5  10        1.07        0.50      2.51 o 
   7  -5  10        1.50       -0.08      2.61 o 
   8  -5  10        6.62        5.44      2.74 o 
  -4  -4  10        0.65        0.39      1.79 o 
  -3  -4  10        0.12        1.58      1.72 o 
  -2  -4  10       28.44       27.41      1.67 o 
  -1  -4  10       82.88       88.14      1.97 o 
   0  -4  10      101.50       97.16      3.89 o 
   1  -4  10        0.92        0.43      1.90 o 
   2  -4  10       27.80       32.29      2.79 o 
   3  -4  10       25.61       26.44      1.71 o 
   4  -4  10        0.85        1.49      1.85 o 
   5  -4  10       25.63       26.03      2.45 o 
   6  -4  10       33.87       30.34      2.26 o 
   7  -4  10        1.22        3.08      2.49 o 
   8  -4  10        3.09        5.57      2.88 o 
  -5  -3  10       27.54       28.11      3.20 o 
  -4  -3  10        7.57        9.30      2.01 o 
  -3  -3  10       14.30       18.02      1.64 o 
  -2  -3  10        4.42        3.80      1.80 o 
  -1  -3  10        9.34        8.77      1.75 o 
   0  -3  10       40.00       40.04      2.44 o 
   1  -3  10      106.64      104.62      5.23 o 
   2  -3  10        4.63        5.76      1.69 o 
   3  -3  10        3.96        2.98      1.84 o 
   4  -3  10        6.22        5.43      1.73 o 
   5  -3  10        1.85        3.23      2.08 o 
   6  -3  10       11.18       11.84      2.58 o 
   7  -3  10       25.45       24.07      3.15 o 
   8  -3  10        0.19        0.76      3.03 o 
   9  -3  10       10.35       10.17      3.20 o 
  -5  -2  10       12.32       12.70      2.39 o 
  -4  -2  10        0.03        0.79      1.72 o 
  -3  -2  10       14.26       16.92      1.61 o 
  -2  -2  10       10.66       10.90      1.54 o 
  -1  -2  10       31.65       30.18      1.70 o 
   0  -2  10        6.63        7.48      1.49 o 
   1  -2  10      447.21      449.86     13.57 o 
   2  -2  10        8.44       14.14      1.84 o 
   3  -2  10      120.20      117.86      2.11 o 
   4  -2  10        9.85       13.32      1.75 o 
   5  -2  10       57.91       53.93      2.07 o 
   6  -2  10      198.10      181.75      4.42 o 
   7  -2  10      111.21      104.18      3.02 o 
   8  -2  10        3.50        5.64      2.87 o 
   9  -2  10       11.13       11.10      3.69 o 
  -6  -1  10        3.46        7.15      2.06 o 
  -5  -1  10       42.93       41.47      2.59 o 
  -4  -1  10       95.00       98.70      2.26 o 
  -3  -1  10       34.33       39.73      1.65 o 
  -2  -1  10       23.49       26.15      1.66 o 
  -1  -1  10        1.92        3.69      1.54 o 
   0  -1  10       34.33       35.86      1.67 o 
   1  -1  10      175.55      167.74      4.34 o 
   2  -1  10      210.54      215.35      2.48 o 
   3  -1  10        5.53        5.12      1.61 o 
   4  -1  10       92.29       91.30      2.04 o 
   5  -1  10        3.48        4.62      1.73 o 
   6  -1  10        0.32        0.71      1.87 o 
   7  -1  10       58.76       56.43      2.93 o 
   8  -1  10       65.34       62.17      3.60 o 
   9  -1  10       30.58       28.32      8.58 o 
  10  -1  10        8.75       11.10      4.27 o 
  -6   0  10        0.10        0.23      2.16 o 
  -5   0  10        6.48        6.08      1.67 o 
  -4   0  10       18.37       20.61      1.67 o 
  -3   0  10       29.41       28.85      1.90 o 
  -2   0  10       12.45       10.14      1.45 o 
  -1   0  10        8.15        7.67      1.72 o 
   0   0  10        0.59        2.57      1.72 o 
   1   0  10       10.10        9.96      1.74 o 
   2   0  10        0.57        0.41      1.68 o 
   3   0  10       17.06       17.05      1.56 o 
   4   0  10        7.06        8.93      1.84 o 
   5   0  10        0.06        0.96      1.75 o 
   6   0  10       12.88        9.89      1.88 o 
   7   0  10      120.02      118.57      2.61 o 
   8   0  10        3.69        4.70      2.57 o 
   9   0  10        0.53       -0.35      3.73 o 
  10   0  10        5.01        2.99      4.01 o 
  -6   1  10        1.40        4.22      2.93 o 
  -5   1  10        3.23        4.96      2.24 o 
  -4   1  10      104.69      103.03      6.93 o 
  -3   1  10      134.74      140.87      6.03 o 
  -2   1  10      329.84      331.96     13.69 o 
  -1   1  10       37.10       37.72      4.64 o 
   0   1  10       46.86       46.24      1.94 o 
   1   1  10        4.56        7.47      1.73 o 
   2   1  10       54.28       56.62      2.12 o 
   3   1  10       78.97       72.37      1.85 o 
   4   1  10       36.91       35.72      2.34 o 
   5   1  10       52.57       54.47      1.87 o 
   6   1  10        0.16        0.04      1.77 o 
   7   1  10      267.64      268.49      3.97 o 
   8   1  10       49.70       44.39      4.01 o 
   9   1  10       13.59       15.74      3.80 o 
  10   1  10        8.43        8.72      4.08 o 
  -6   2  10       36.55       31.26      6.04 o 
  -5   2  10        0.09        1.80      1.94 o 
  -4   2  10       15.02       13.75      2.43 o 
  -3   2  10       97.55      100.34      6.55 o 
  -2   2  10      314.09      322.34     14.14 o 
  -1   2  10      259.47      260.82      9.05 o 
   0   2  10        5.09        4.77      1.60 o 
   1   2  10       18.20       19.59      1.60 o 
   2   2  10       23.71       25.38      1.39 o 
   3   2  10        0.19        0.72      1.37 o 
   4   2  10        1.35        1.00      1.56 o 
   5   2  10        5.61        5.83      1.73 o 
   6   2  10        1.25        3.46      1.98 o 
   7   2  10        0.04        0.16      1.88 o 
   8   2  10       96.52       95.18      7.36 o 
   9   2  10       13.95       20.74      3.87 o 
  10   2  10       18.79       18.64      3.60 o 
  -6   3  10       29.17       28.14      2.46 o 
  -5   3  10        0.09        3.16      2.33 o 
  -4   3  10       14.64       13.83      3.21 o 
  -3   3  10      217.71      231.27     13.26 o 
  -2   3  10       95.27      103.04      1.76 o 
  -1   3  10      410.08      397.45      6.91 o 
   0   3  10      710.67      676.67     15.50 o 
   1   3  10       31.03       29.66      1.60 o 
   2   3  10       69.26       64.65      2.03 o 
   3   3  10       11.26       12.79      2.54 o 
   4   3  10      122.89      123.27      3.40 o 
   5   3  10       78.88       78.62      2.79 o 
   6   3  10        9.71       11.16      1.68 o 
   7   3  10        3.30        5.44      1.69 o 
   8   3  10      131.46      130.67      8.36 o 
   9   3  10       58.62       54.79      3.27 o 
  10   3  10        6.21        3.90      3.85 o 
  -6   4  10        0.02       -2.18      2.19 o 
  -5   4  10       12.80       12.95      2.09 o 
  -4   4  10        0.12       -0.13      2.04 o 
  -3   4  10       19.83       22.88      1.61 o 
  -2   4  10      197.18      194.86      3.87 o 
  -1   4  10     1126.55     1127.80     26.88 o 
   0   4  10       38.50       36.94      1.66 o 
   1   4  10       16.58       15.23      1.38 o 
   2   4  10      103.08       94.57      3.51 o 
   3   4  10        0.06        1.71      1.59 o 
   4   4  10      204.10      203.45      5.91 o 
   5   4  10      543.71      546.43      8.17 o 
   6   4  10       61.28       62.39      2.62 o 
   7   4  10        3.79        2.97      1.67 o 
   8   4  10        7.32        6.95      4.20 o 
   9   4  10       37.61       31.61      3.31 o 
  10   4  10       18.44       17.17      3.34 o 
  -6   5  10        5.62        5.16      3.15 o 
  -5   5  10       54.60       53.26      3.39 o 
  -4   5  10        2.48        1.44      1.93 o 
  -3   5  10        3.08        1.25      1.63 o 
  -2   5  10        1.71        3.03      1.61 o 
  -1   5  10       99.20       94.01      1.87 o 
   0   5  10       66.91       68.62      1.82 o 
   1   5  10     1362.10     1316.38     39.38 o 
   2   5  10        6.59        6.26      1.56 o 
   3   5  10      403.79      405.57      5.61 o 
   4   5  10      110.56      105.93      3.93 o 
   5   5  10      333.30      330.88      4.08 o 
   6   5  10       80.44       74.38      2.56 o 
   7   5  10        0.43        1.38      1.67 o 
   8   5  10        2.10        0.78      2.31 o 
   9   5  10        0.62        1.73      3.01 o 
  10   5  10       68.79       58.73      4.46 o 
  -5   6  10        7.68        9.24      2.99 o 
  -4   6  10        0.71        0.99      2.20 o 
  -3   6  10        6.85        5.53      2.47 o 
  -2   6  10        2.43        3.69      1.55 o 
  -1   6  10        2.65        2.61      1.45 o 
   0   6  10      702.88      702.60     24.48 o 
   1   6  10      512.60      486.21      8.38 o 
   2   6  10       17.62       19.13      2.20 o 
   3   6  10        5.70        5.26      1.66 o 
   4   6  10       12.68       13.20      1.57 o 
   5   6  10       43.93       41.23      1.60 o 
   6   6  10      242.12      242.98      4.56 o 
   7   6  10        1.26        2.82      1.61 o 
   8   6  10        1.29        2.53      1.84 o 
   9   6  10        5.41        6.16      3.13 o 
  10   6  10        3.15        7.14      4.11 o 
  -5   7  10        0.89        1.11      1.92 o 
  -4   7  10        0.58        3.07      1.75 o 
  -3   7  10        5.62        6.70      1.73 o 
  -2   7  10       24.07       23.62      1.63 o 
  -1   7  10       16.35       17.57      1.73 o 
   0   7  10        9.14        7.60      1.63 o 
   1   7  10        0.36        2.51      1.51 o 
   2   7  10      272.58      284.88      5.98 o 
   3   7  10       82.22       77.92      2.80 o 
   4   7  10      114.64      104.02      2.05 o 
   5   7  10      134.61      139.22      3.00 o 
   6   7  10        3.65        4.74      1.51 o 
   7   7  10        4.07        4.69      1.63 o 
   8   7  10        0.21        2.59      1.75 o 
   9   7  10        0.86        5.09      3.90 o 
  -4   8  10        2.24        4.55      1.79 o 
  -3   8  10        9.76        9.83      1.76 o 
  -2   8  10        0.15        1.11      1.39 o 
  -1   8  10        6.68        7.60      1.67 o 
   0   8  10        3.97        7.01      1.66 o 
   1   8  10        3.65        5.18      1.53 o 
   2   8  10      404.68      420.88      6.26 o 
   3   8  10       64.82       64.84      2.19 o 
   4   8  10       44.82       48.44      1.83 o 
   5   8  10       23.52       22.11      1.63 o 
   6   8  10        1.14        2.76      1.52 o 
   7   8  10        7.12        7.19      1.60 o 
   8   8  10        4.07        3.61      1.73 o 
   9   8  10        4.20        4.74      2.63 o 
  -4   9  10        7.06        5.88      1.85 o 
  -3   9  10        0.68        1.69      1.53 o 
  -2   9  10        0.48        1.63      1.67 o 
  -1   9  10        2.55        2.95      2.01 o 
   0   9  10       21.59       20.12      1.75 o 
   1   9  10        0.02       -0.59      1.51 o 
   2   9  10        0.79        1.18      1.70 o 
   3   9  10       33.06       30.71      1.79 o 
   4   9  10       49.14       54.02      2.39 o 
   5   9  10       14.38       12.84      1.68 o 
   6   9  10        0.03        2.97      1.58 o 
   7   9  10       31.31       31.80      1.80 o 
   8   9  10        8.24        6.20      1.81 o 
  -3  10  10        3.79        4.30      1.65 o 
  -2  10  10        0.83        1.68      1.94 o 
  -1  10  10       16.32       11.93      1.79 o 
   0  10  10       16.12       18.28      1.68 o 
   1  10  10       13.05       12.37      1.61 o 
   2  10  10        0.21        0.28      1.76 o 
   3  10  10       27.05       29.08      2.52 o 
   4  10  10       35.94       37.86      2.28 o 
   5  10  10       22.96       20.32      1.62 o 
   6  10  10       24.74       22.02      1.61 o 
   7  10  10        2.21        1.96      1.72 o 
  -2  11  10        0.45        2.51      1.92 o 
  -1  11  10       18.31       24.84      1.86 o 
   0  11  10        5.99        3.81      1.82 o 
   1  11  10       16.69       15.85      1.75 o 
   2  11  10        7.35        7.63      1.71 o 
   3  11  10       21.42       23.00      2.01 o 
   4  11  10       16.74       18.18      1.99 o 
   5  11  10       20.08       17.73      1.90 o 
   6  11  10        6.97        8.23      1.61 o 
   0  12  10        8.69        8.10      1.85 o 
   1  12  10       22.05       27.66      2.71 o 
   2  12  10        2.25        2.09      1.93 o 
   3  12  10        5.32        2.04      1.86 o 
   4  12  10        3.22        4.86      1.80 o 
   5  12  10       26.09       23.48      2.04 o 
   1  -7  11       32.48       33.97      1.88 o 
   2  -7  11       37.45       38.60      1.95 o 
   3  -7  11       11.42       11.42      2.04 o 
   4  -7  11        1.03       -0.44      2.03 o 
  -1  -6  11        0.79        1.25      1.79 o 
   0  -6  11       20.23       20.35      1.90 o 
   1  -6  11        0.00        1.30      1.91 o 
   2  -6  11       16.55       20.65      1.98 o 
   3  -6  11       19.01       19.71      1.95 o 
   4  -6  11        1.19        1.14      2.26 o 
   5  -6  11       21.31       26.72      2.80 o 
   6  -6  11       27.78       30.74      4.41 o 
  -3  -5  11       15.53       16.18      1.88 o 
  -2  -5  11       21.18       21.26      2.07 o 
  -1  -5  11        0.04        1.59      1.79 o 
   0  -5  11        6.24        6.82      1.84 o 
   1  -5  11        0.37        1.04      1.75 o 
   2  -5  11       21.15       22.86      1.89 o 
   3  -5  11        6.99        9.83      1.71 o 
   4  -5  11        0.00        2.65      2.43 o 
   5  -5  11        0.20        1.13      2.23 o 
   6  -5  11        5.38        7.43      2.12 o 
   7  -5  11        0.14       -0.21      2.43 o 
  -3  -4  11       15.50       16.38      2.03 o 
  -2  -4  11       16.11       12.37      1.70 o 
  -1  -4  11       13.69       13.09      1.68 o 
   0  -4  11        3.41        4.38      1.77 o 
   1  -4  11        8.47       10.48      1.62 o 
   2  -4  11        0.31        3.21      1.62 o 
   3  -4  11       40.42       38.78      3.05 o 
   4  -4  11        5.21        3.16      1.80 o 
   5  -4  11        7.13        4.43      2.41 o 
   6  -4  11       21.45       25.44      2.26 o 
   7  -4  11        0.05        0.12      2.29 o 
   8  -4  11       26.19       28.15      2.94 o 
  -4  -3  11        0.83        2.64      1.80 o 
  -3  -3  11        0.20        1.25      1.65 o 
  -2  -3  11        3.72        5.13      1.62 o 
  -1  -3  11       12.77       12.18      1.60 o 
   0  -3  11       47.92       42.70      2.05 o 
   1  -3  11       67.96       68.99      2.09 o 
   2  -3  11        8.81        6.53      1.65 o 
   3  -3  11       61.82       58.16      1.90 o 
   4  -3  11       13.69       17.29      2.08 o 
   5  -3  11       52.17       54.42      2.37 o 
   6  -3  11       14.22       13.11      2.44 o 
   7  -3  11       11.29       11.57      2.54 o 
   8  -3  11        0.37        1.30      2.79 o 
  -4  -2  11       39.42       38.96      1.90 o 
  -3  -2  11       81.90       82.52      2.47 o 
  -2  -2  11        4.20        4.32      1.84 o 
  -1  -2  11      177.53      177.35      5.73 o 
   0  -2  11       54.99       66.65      5.35 o 
   1  -2  11       44.24       41.15      1.94 o 
   2  -2  11        0.52        2.81      1.82 o 
   3  -2  11        0.14        1.41      1.62 o 
   4  -2  11        0.01        1.13      1.77 o 
   5  -2  11      165.76      157.17      2.54 o 
   6  -2  11       22.80       26.02      2.13 o 
   7  -2  11        7.16       10.13      2.59 o 
   8  -2  11        3.29        3.20      2.74 o 
   9  -2  11        2.28        2.03      3.57 o 
  -5  -1  11        0.01       -1.22      1.92 o 
  -4  -1  11       50.75       54.23      1.86 o 
  -3  -1  11        4.76        6.41      1.75 o 
  -2  -1  11       11.51        9.48      1.73 o 
  -1  -1  11       24.52       28.42      1.74 o 
   0  -1  11      287.73      287.15     18.47 o 
   1  -1  11       67.78       63.63      2.03 o 
   2  -1  11       19.29       16.89      2.00 o 
   3  -1  11       20.78       19.64      1.61 o 
   4  -1  11        1.23        2.77      1.61 o 
   5  -1  11      110.20       98.86      2.39 o 
   6  -1  11        7.29        9.98      2.02 o 
   7  -1  11       34.22       37.50      2.27 o 
   8  -1  11        2.27        4.85      2.92 o 
   9  -1  11        0.18       -0.28      3.94 o 
  -5   0  11       18.58       16.70      2.23 o 
  -4   0  11        3.28        4.76      2.05 o 
  -3   0  11      118.48      113.38      4.76 o 
  -2   0  11       18.95       14.58      1.95 o 
  -1   0  11       65.32       67.10      4.55 o 
   0   0  11      221.60      219.50      4.14 o 
   1   0  11      156.82      160.03      6.83 o 
   2   0  11        7.35        6.63      1.98 o 
   3   0  11        0.78        3.06      1.49 o 
   4   0  11        8.16       11.24      1.90 o 
   5   0  11       42.78       34.58      1.90 o 
   6   0  11       48.77       48.01      2.03 o 
   7   0  11      118.03      118.13      2.55 o 
   8   0  11       15.07       20.26      3.12 o 
  10   0  11        1.13        1.26      4.25 o 
  -5   1  11       19.05       19.08      2.66 o 
  -4   1  11       24.20       24.66      2.09 o 
  -3   1  11        8.22        7.19      1.86 o 
  -2   1  11       40.95       44.31      2.57 o 
  -1   1  11       79.31       86.73      5.06 o 
   0   1  11        0.16        2.71      1.76 o 
   1   1  11       67.28       68.37      4.05 o 
   2   1  11       12.06       11.99      1.76 o 
   3   1  11       42.16       40.39      1.79 o 
   4   1  11        8.46        7.44      1.66 o 
   5   1  11        0.36        1.75      1.89 o 
   6   1  11      134.48      129.53      2.41 o 
   7   1  11       44.86       44.50      2.21 o 
   8   1  11        6.15        6.39      2.51 o 
   9   1  11        0.51        4.57      3.85 o 
  10   1  11        2.41        2.89      4.06 o 
  -5   2  11        3.05        4.83      2.34 o 
  -4   2  11        7.69        5.25      1.93 o 
  -3   2  11        3.76        5.50      2.28 o 
  -2   2  11        9.74       12.01      3.77 o 
  -1   2  11      107.93      105.11      5.14 o 
   0   2  11       21.17       23.09      2.02 o 
   1   2  11        0.12        0.73      1.44 o 
   2   2  11       52.79       53.71      1.57 o 
   3   2  11       18.23       19.80      1.42 o 
   4   2  11       14.17       13.93      1.50 o 
   5   2  11        0.07       -1.00      1.44 o 
   6   2  11        6.01        8.06      1.65 o 
   7   2  11        7.18        9.68      1.96 o 
   8   2  11       99.45      104.18      2.89 o 
   9   2  11        0.63        1.52      3.01 o 
  10   2  11        1.49        3.41      3.97 o 
  -5   3  11        9.64        6.91      2.29 o 
  -4   3  11       31.28       29.78      2.25 o 
  -3   3  11       96.89      102.31      4.67 o 
  -2   3  11       34.88       34.07      2.19 o 
  -1   3  11       60.79       61.48      3.34 o 
   0   3  11      309.08      311.03      4.21 o 
   1   3  11      302.94      301.55      6.05 o 
   2   3  11        1.61        2.30      1.36 o 
   3   3  11        0.05        1.45      1.50 o 
   4   3  11       74.16       73.43      3.00 o 
   5   3  11        1.15        2.70      1.86 o 
   6   3  11       26.08       27.19      2.03 o 
   7   3  11       57.72       60.51      2.18 o 
   8   3  11       32.56       35.20      2.17 o 
   9   3  11        8.51       10.36      3.87 o 
  10   3  11       23.14       23.77      4.11 o 
  -5   4  11       10.05       11.29      2.36 o 
  -4   4  11       17.92       16.75      2.11 o 
  -3   4  11        0.01        0.08      1.85 o 
  -2   4  11        0.73        0.42      1.56 o 
  -1   4  11        7.74       10.49      1.58 o 
   0   4  11      288.64      294.59      6.97 o 
   1   4  11        0.61        1.33      1.40 o 
   2   4  11      128.80      121.47      1.98 o 
   3   4  11       63.07       64.12      1.91 o 
   4   4  11        0.97        2.11      1.87 o 
   5   4  11       31.92       33.43      2.04 o 
   6   4  11       13.61       12.53      2.36 o 
   7   4  11        7.43        8.20      1.66 o 
   8   4  11       26.90       30.65      1.97 o 
   9   4  11       51.50       54.70      3.43 o 
  10   4  11        3.06        5.69      3.20 o 
  -5   5  11       20.49       16.04      2.18 o 
  -4   5  11        3.21        5.97      2.24 o 
  -3   5  11       42.32       44.11      1.78 o 
  -2   5  11        0.20        2.22      1.59 o 
  -1   5  11      384.80      390.93     12.61 o 
   0   5  11       29.65       27.22      1.56 o 
   1   5  11      396.92      399.17      7.94 o 
   2   5  11        6.87        8.12      1.78 o 
   3   5  11      194.29      203.85      5.58 o 
   4   5  11       36.80       32.87      1.90 o 
   5   5  11       83.47       87.62      3.45 o 
   6   5  11        2.68        2.20      1.52 o 
   7   5  11       39.58       41.86      1.77 o 
   8   5  11        8.67        9.08      1.99 o 
   9   5  11        9.75       11.14      2.28 o 
  10   5  11        0.00       -1.05      3.41 o 
  -5   6  11       16.09       19.03      3.22 o 
  -4   6  11       29.34       26.53      1.80 o 
  -3   6  11        4.82        4.98      1.85 o 
  -2   6  11       16.00       16.56      1.59 o 
  -1   6  11        6.72        8.98      1.77 o 
   0   6  11       65.68       68.24      3.16 o 
   1   6  11      142.70      132.03      5.45 o 
   2   6  11       36.80       40.52      1.76 o 
   3   6  11       12.87       14.17      1.87 o 
   4   6  11      291.68      301.46      2.90 o 
   5   6  11      118.68      121.10      2.19 o 
   6   6  11       35.04       34.47      1.70 o 
   7   6  11        1.06        2.79      1.68 o 
   8   6  11       10.09       10.90      1.93 o 
   9   6  11        4.44        4.09      2.18 o 
  -4   7  11        2.95        4.70      1.87 o 
  -3   7  11        0.21       -1.45      2.04 o 
  -2   7  11        7.27        9.95      1.95 o 
  -1   7  11        1.38        3.56      1.60 o 
   0   7  11      101.37       95.40      3.20 o 
   1   7  11        0.90       -0.35      1.86 o 
   2   7  11      127.50      128.07      2.92 o 
   3   7  11      253.75      261.85      7.39 o 
   4   7  11       18.17       21.09      1.72 o 
   5   7  11        0.40        0.37      1.77 o 
   6   7  11        0.45        0.24      1.65 o 
   7   7  11        0.35        1.49      1.70 o 
   8   7  11       18.18       18.32      1.92 o 
   9   7  11       25.70       28.27      2.31 o 
  -4   8  11        0.42        2.57      2.08 o 
  -3   8  11        0.71        2.31      1.80 o 
  -2   8  11       10.34       10.55      1.54 o 
  -1   8  11        1.18        1.11      1.59 o 
   0   8  11       10.28       14.86      1.98 o 
   1   8  11       32.38       31.91      2.72 o 
   2   8  11       92.44       90.04      5.14 o 
   3   8  11      190.18      182.32      3.38 o 
   4   8  11        2.89        4.08      1.72 o 
   5   8  11       30.45       27.89      1.92 o 
   6   8  11       48.08       45.54      2.34 o 
   7   8  11       22.71       23.26      1.76 o 
   8   8  11        3.18        2.95      1.85 o 
   9   8  11        1.01        0.21      2.02 o 
  -3   9  11        0.80        3.35      1.58 o 
  -2   9  11        0.86        0.31      1.58 o 
  -1   9  11        1.94        1.69      1.66 o 
   0   9  11        4.34        5.74      1.69 o 
   1   9  11       10.37       10.63      1.82 o 
   2   9  11        0.72        1.81      1.86 o 
   3   9  11       29.26       35.20      1.90 o 
   4   9  11       55.67       55.56      1.87 o 
   5   9  11       18.06       18.65      2.05 o 
   6   9  11        7.50        8.07      2.11 o 
   7   9  11        0.02        1.09      1.64 o 
   8   9  11        0.48        1.49      1.87 o 
  -2  10  11        0.04        2.45      1.64 o 
  -1  10  11        0.21        0.20      1.81 o 
   0  10  11        2.36        3.22      1.95 o 
   1  10  11       24.38       23.97      1.76 o 
   2  10  11        0.16       -0.51      1.75 o 
   3  10  11       38.95       40.89      1.83 o 
   4  10  11       29.98       29.60      1.86 o 
   5  10  11       45.38       47.28      2.01 o 
   6  10  11        0.10        1.52      1.65 o 
   7  10  11        3.01        2.29      1.76 o 
  -1  11  11        0.08        1.49      2.13 o 
   0  11  11        0.77        2.75      2.02 o 
   1  11  11        4.64        5.34      1.69 o 
   2  11  11        3.63        3.03      1.85 o 
   3  11  11        9.38       10.92      1.77 o 
   4  11  11       42.65       39.15      2.02 o 
   5  11  11        1.59        0.79      1.80 o 
   6  11  11        2.23        6.15      1.77 o 
   1  12  11        2.84        2.54      1.87 o 
   2  12  11        0.41        2.91      1.83 o 
   3  12  11        7.07        5.51      1.88 o 
   4  12  11        9.84       10.34      2.01 o 
   1  -6  12        0.01        0.92      1.80 o 
   2  -6  12        9.85       10.07      1.99 o 
   3  -6  12        9.88        9.18      1.82 o 
   4  -6  12        1.60        1.84      2.40 o 
  -1  -5  12       14.24       13.45      1.97 o 
   0  -5  12       13.76       15.92      1.82 o 
   1  -5  12        0.75        2.78      1.81 o 
   2  -5  12        1.57        0.56      1.81 o 
   3  -5  12        8.75        8.24      2.00 o 
   4  -5  12        0.37        3.36      2.12 o 
   5  -5  12       10.71       12.18      2.67 o 
   6  -5  12        1.91        1.25      2.44 o 
  -2  -4  12       26.76       25.46      2.21 o 
  -1  -4  12        0.53        1.42      1.81 o 
   0  -4  12        0.01        0.04      1.86 o 
   1  -4  12        6.82        9.21      1.92 o 
   2  -4  12        0.05       -0.26      1.75 o 
   3  -4  12        5.02        5.67      1.94 o 
   4  -4  12        0.00        0.64      2.04 o 
   5  -4  12        0.45       -1.24      2.21 o 
   6  -4  12       29.86       39.08      2.29 o 
   7  -4  12        2.66        2.57      2.74 o 
  -3  -3  12        0.87        1.53      1.80 o 
  -2  -3  12        8.33        9.56      1.71 o 
  -1  -3  12        0.00       -0.96      1.73 o 
   0  -3  12        0.06        0.47      1.63 o 
   1  -3  12        5.50        7.45      1.67 o 
   2  -3  12        2.50        5.04      2.60 o 
   3  -3  12        5.41        7.25      1.95 o 
   4  -3  12        0.08       -0.56      1.73 o 
   5  -3  12        1.34        2.29      1.80 o 
   6  -3  12        0.11        2.96      2.24 o 
   7  -3  12        5.91        6.49      2.56 o 
   8  -3  12        4.21        4.54      3.20 o 
  -3  -2  12        0.67        1.87      1.93 o 
  -2  -2  12        0.43        1.48      1.63 o 
  -1  -2  12        1.86        4.62      1.73 o 
   0  -2  12       20.43       21.68      1.80 o 
   1  -2  12       49.34       45.38      2.04 o 
   2  -2  12        0.07        0.24      2.59 o 
   3  -2  12        1.52        1.93      1.66 o 
   4  -2  12       16.17       16.45      1.85 o 
   5  -2  12        0.02        0.62      2.02 o 
   6  -2  12        1.42        1.99      1.96 o 
   7  -2  12        1.16        1.59      2.41 o 
   8  -2  12        0.22        0.01      2.80 o 
  -4  -1  12        1.76        0.60      2.34 o 
  -3  -1  12        0.24       -0.20      1.98 o 
  -2  -1  12        9.06       10.43      2.00 o 
  -1  -1  12       57.94       53.18      2.97 o 
   0  -1  12        3.34        4.47      2.43 o 
   1  -1  12        9.64        6.66      1.86 o 
   2  -1  12        1.67        3.56      1.76 o 
   3  -1  12        9.74        9.78      2.10 o 
   4  -1  12       26.98       30.16      1.87 o 
   5  -1  12        6.07        5.95      1.79 o 
   6  -1  12        6.19        5.03      1.89 o 
   7  -1  12        1.76        1.82      2.19 o 
   8  -1  12        2.48        3.18      2.74 o 
   9  -1  12        1.55        1.50      3.62 o 
  -4   0  12        3.10        1.60      2.30 o 
  -3   0  12        4.28        2.74      2.18 o 
  -2   0  12       61.91       62.21      2.17 o 
  -1   0  12       68.21       66.58      3.55 o 
   0   0  12       28.35       34.38      5.50 o 
   1   0  12       24.58       23.71      1.90 o 
   2   0  12       46.39       39.74      1.94 o 
   3   0  12      138.27      124.29      2.05 o 
   4   0  12        0.03        0.57      1.70 o 
   5   0  12       55.74       47.08      2.07 o 
   6   0  12        4.25        2.86      1.95 o 
   7   0  12       20.09       20.92      2.05 o 
   8   0  12        2.72        5.15      2.92 o 
   9   0  12        0.51        0.47      4.14 o 
  -4   1  12        3.25        3.91      2.14 o 
  -3   1  12        7.68       12.64      2.22 o 
  -2   1  12        1.55        1.05      2.08 o 
  -1   1  12        0.56        1.97      1.87 o 
   0   1  12       19.51       19.44      2.59 o 
   1   1  12       16.40       10.60      1.73 o 
   2   1  12       22.00       14.77      1.63 o 
   3   1  12        0.49       -0.58      1.62 o 
   4   1  12       96.72       86.82      3.07 o 
   5   1  12       37.36       30.95      1.85 o 
   6   1  12       10.70        8.65      1.96 o 
   7   1  12       14.77       11.38      2.09 o 
   8   1  12       10.74       11.34      2.38 o 
  -4   2  12        0.91        2.04      2.04 o 
  -3   2  12        4.25        6.38      2.02 o 
  -2   2  12        2.16        2.79      2.15 o 
  -1   2  12       94.96      100.69      3.16 o 
   0   2  12        1.07        3.09      1.98 o 
   1   2  12       80.30       83.90      7.00 o 
   2   2  12       21.94       20.76      1.44 o 
   3   2  12       25.72       24.16      1.52 o 
   4   2  12      132.97      122.19      1.88 o 
   5   2  12        3.69        5.12      1.57 o 
   6   2  12        2.56        2.63      1.70 o 
   7   2  12        0.03       -0.92      1.76 o 
   8   2  12       14.77       16.58      2.33 o 
  -4   3  12        1.00        3.26      2.25 o 
  -3   3  12        0.77        1.18      1.96 o 
  -2   3  12        1.37        3.56      1.88 o 
  -1   3  12       16.25       16.68      3.01 o 
   0   3  12        7.08       10.21      1.57 o 
   1   3  12        2.69        4.00      1.64 o 
   2   3  12        0.32        1.59      1.39 o 
   3   3  12        9.75        6.41      1.53 o 
   4   3  12       60.02       49.66      1.69 o 
   5   3  12        3.04        3.47      1.53 o 
   6   3  12       49.81       49.86      2.09 o 
   7   3  12       28.39       26.27      2.06 o 
   8   3  12        3.97        5.80      2.56 o 
   9   3  12        6.24        9.83      2.40 o 
  10   3  12        3.21        5.04      3.45 o 
  -4   4  12       37.91       38.61      3.86 o 
  -3   4  12       28.66       33.05      2.12 o 
  -2   4  12        1.44        2.51      2.10 o 
  -1   4  12        3.20        2.74      1.53 o 
   0   4  12       55.66       51.32      1.89 o 
   1   4  12       54.57       57.63      1.63 o 
   2   4  12       45.76       44.44      1.46 o 
   3   4  12       32.83       33.13      1.55 o 
   4   4  12        3.07        5.44      1.53 o 
   5   4  12       27.13       28.12      1.85 o 
   6   4  12        0.95        2.26      1.79 o 
   7   4  12        0.60       -0.39      2.11 o 
   8   4  12        1.17        3.44      1.91 o 
   9   4  12        1.99        3.65      2.42 o 
  -4   5  12        4.27        6.19      2.44 o 
  -3   5  12        1.54       -0.25      2.15 o 
  -2   5  12       39.77       36.07      1.82 o 
  -1   5  12        3.32        1.66      1.53 o 
   0   5  12        0.18        0.55      1.50 o 
   1   5  12      358.60      352.20     10.28 o 
   2   5  12        4.89        6.11      1.55 o 
   3   5  12       51.91       48.73      2.09 o 
   4   5  12       93.36       84.85      1.92 o 
   5   5  12       35.59       35.18      2.00 o 
   6   5  12        0.06        0.05      1.98 o 
   7   5  12        5.17        5.95      2.05 o 
   8   5  12        5.77        5.97      1.87 o 
   9   5  12       12.02       11.71      2.24 o 
  -4   6  12        0.00        0.88      2.15 o 
  -3   6  12       15.10       16.31      1.71 o 
  -2   6  12       30.52       30.77      2.00 o 
  -1   6  12        0.40        0.92      1.65 o 
   0   6  12        0.03        1.65      1.39 o 
   1   6  12       30.30       31.70      1.84 o 
   2   6  12       11.79       11.81      1.56 o 
   3   6  12       66.92       72.90      2.43 o 
   4   6  12      134.69      133.96      3.44 o 
   5   6  12       11.28        9.29      1.73 o 
   6   6  12       52.47       57.95      2.10 o 
   7   6  12        0.97        2.64      1.70 o 
   8   6  12        5.62        7.23      1.87 o 
   9   6  12        3.33        4.87      2.55 o 
  -3   7  12        0.87        3.99      2.33 o 
  -2   7  12       17.17       14.51      2.11 o 
  -1   7  12       56.46       49.57      1.95 o 
   0   7  12        0.26        3.34      1.61 o 
   1   7  12       26.51       26.64      4.35 o 
   2   7  12      200.01      205.00      3.42 o 
   3   7  12       32.10       33.28      1.89 o 
   4   7  12       94.06      102.43      2.07 o 
   5   7  12       65.93       61.45      2.05 o 
   6   7  12       21.12       20.24      2.06 o 
   7   7  12       21.62       24.13      1.69 o 
   8   7  12        1.30        3.37      1.82 o 
   9   7  12        0.24        2.15      2.34 o 
  -3   8  12        1.07        3.24      1.80 o 
  -2   8  12        8.18        9.01      1.51 o 
  -1   8  12       10.57       13.04      1.61 o 
   0   8  12        0.61        3.21      1.70 o 
   1   8  12       10.92       10.87      1.63 o 
   2   8  12       46.13       53.74      2.79 o 
   3   8  12       29.04       29.42      1.69 o 
   4   8  12        4.17        6.67      1.85 o 
   5   8  12        8.90        9.73      1.89 o 
   6   8  12       18.73       21.11      2.01 o 
   7   8  12       10.45       11.06      1.75 o 
   8   8  12       11.45       11.22      1.84 o 
  -2   9  12        0.05        2.10      1.66 o 
  -1   9  12        5.18        7.67      1.75 o 
   0   9  12        1.38        1.28      1.82 o 
   1   9  12        6.36        9.57      2.00 o 
   2   9  12        1.02        5.54      1.78 o 
   3   9  12       26.53       27.66      1.85 o 
   4   9  12       10.12       10.26      1.83 o 
   5   9  12        2.47        2.46      1.83 o 
   6   9  12        0.01        1.37      1.97 o 
   7   9  12        0.12        0.91      1.70 o 
   8   9  12       21.14       21.51      1.96 o 
  -1  10  12        7.86        6.16      2.07 o 
   0  10  12        3.77        6.64      1.80 o 
   1  10  12        2.17        2.55      1.96 o 
   2  10  12        2.74        3.83      1.94 o 
   3  10  12        7.64        5.63      1.73 o 
   4  10  12       19.91       22.57      1.80 o 
   5  10  12       92.57       96.77      2.92 o 
   6  10  12        0.37        1.09      2.01 o 
   7  10  12        2.83        4.06      1.87 o 
   0  11  12        1.61        3.42      1.94 o 
   1  11  12        0.02        0.33      1.96 o 
   2  11  12        0.01        3.21      1.90 o 
   3  11  12        6.57        8.10      1.97 o 
   4  11  12        9.45        9.39      1.96 o 
   5  11  12        3.33        4.50      1.86 o 
   1  -5  13        9.01        7.78      2.09 o 
   2  -5  13        1.36        2.63      2.06 o 
   3  -5  13       15.59       21.47      2.24 o 
   4  -5  13       11.91       12.92      2.37 o 
  -1  -4  13        8.09        8.37      1.88 o 
   0  -4  13        1.29        1.52      1.78 o 
   1  -4  13        0.03        0.38      2.04 o 
   2  -4  13        0.86        2.75      2.08 o 
   3  -4  13        0.01        0.76      1.90 o 
   4  -4  13        7.80        8.45      2.11 o 
   5  -4  13        7.23       11.25      2.15 o 
   6  -4  13        0.92        2.67      2.73 o 
  -2  -3  13        6.12        4.86      2.08 o 
  -1  -3  13       12.04        8.97      2.25 o 
   0  -3  13        0.20        3.06      1.77 o 
   1  -3  13        3.53        4.31      2.18 o 
   2  -3  13        1.23        2.90      2.21 o 
   3  -3  13        0.33        2.05      1.89 o 
   4  -3  13       24.12       22.03      2.07 o 
   5  -3  13        9.54        9.83      2.07 o 
   6  -3  13        0.15        2.06      2.15 o 
   7  -3  13        0.10        3.53      2.39 o 
  -2  -2  13       15.99       15.06      1.94 o 
  -1  -2  13        8.98        9.74      2.08 o 
   0  -2  13        8.11        7.45      2.15 o 
   1  -2  13        1.49        1.91      1.90 o 
   2  -2  13        0.00        3.84      2.04 o 
   3  -2  13        0.00        1.34      1.83 o 
   4  -2  13        1.42        4.21      1.83 o 
   5  -2  13        6.23        4.77      2.00 o 
   6  -2  13        1.71        1.56      2.00 o 
   7  -2  13        1.39        6.12      2.33 o 
   8  -2  13        1.91        3.76      2.82 o 
  -3  -1  13        6.32        3.93      2.18 o 
  -2  -1  13        5.07        4.95      2.05 o 
  -1  -1  13       21.98       17.56      2.09 o 
   0  -1  13       27.98       26.99      1.99 o 
   1  -1  13       11.34        8.39      1.90 o 
   2  -1  13        4.67        4.58      1.86 o 
   3  -1  13       17.38       18.15      2.21 o 
   4  -1  13        0.04        1.09      1.68 o 
   5  -1  13        9.29        9.59      1.83 o 
   6  -1  13        0.52        1.69      2.06 o 
   7  -1  13        1.89        5.52      2.23 o 
   8  -1  13        1.57        3.11      3.10 o 
  -3   0  13        9.67       11.43      2.14 o 
  -2   0  13       28.91       31.33      2.16 o 
  -1   0  13       74.82       72.32      2.74 o 
   0   0  13        3.91        7.74      1.88 o 
   1   0  13       46.91       36.88      2.17 o 
   2   0  13        7.86        6.44      2.11 o 
   3   0  13        1.72        1.00      1.84 o 
   4   0  13        0.13        1.76      1.79 o 
   5   0  13        5.28        6.97      1.85 o 
   6   0  13        2.24        3.51      2.02 o 
   7   0  13        6.71        8.26      2.17 o 
   8   0  13        0.01       -0.53      2.15 o 
   9   0  13        4.89        7.69      3.91 o 
  -3   1  13       17.23       17.06      3.65 o 
  -2   1  13       16.77       16.41      2.10 o 
  -1   1  13       21.94       25.39      2.62 o 
   0   1  13       64.39       62.49      4.81 o 
   1   1  13       17.27       17.05      2.05 o 
   2   1  13       68.93       62.40      1.88 o 
   3   1  13       88.20       70.57      2.16 o 
   4   1  13       46.62       34.74      1.81 o 
   5   1  13       20.11       25.65      1.76 o 
   6   1  13        0.07        1.54      1.70 o 
   7   1  13        0.30        1.93      2.01 o 
   8   1  13       10.87       12.60      2.44 o 
   9   1  13        8.10       10.10      4.49 o 
  -4   2  13        6.91        9.40      2.24 o 
  -3   2  13       13.53       13.46      2.08 o 
  -2   2  13        0.71        2.09      2.16 o 
  -1   2  13       50.71       54.80      2.79 o 
   0   2  13       59.74       62.37      2.03 o 
   1   2  13       16.70       17.74      2.08 o 
   2   2  13       80.55       84.42      1.82 o 
   3   2  13        3.02        0.20      1.53 o 
   4   2  13        2.59        2.60      1.52 o 
   5   2  13       34.75       25.05      1.60 o 
   6   2  13       14.18       14.00      1.63 o 
   7   2  13        0.33        0.90      2.01 o 
   8   2  13       13.65       15.06      2.28 o 
   9   2  13        7.70        9.84      2.88 o 
  -4   3  13        0.76        1.33      2.24 o 
  -3   3  13        1.94        3.44      2.18 o 
  -2   3  13        5.02        8.18      2.44 o 
  -1   3  13        2.98        3.99      1.90 o 
   0   3  13        1.80        3.10      1.81 o 
   1   3  13       11.79       14.45      1.57 o 
   2   3  13        0.74        3.54      1.49 o 
   3   3  13      120.17      114.84      3.19 o 
   4   3  13      153.92      128.55      2.17 o 
   5   3  13        2.60        4.21      1.56 o 
   6   3  13        2.09        2.74      1.79 o 
   7   3  13        0.06        0.65      1.84 o 
   8   3  13        3.21        3.27      2.45 o 
   9   3  13       13.23       13.29      3.39 o 
  -3   4  13        0.35        1.31      2.01 o 
  -2   4  13        1.67        4.48      2.00 o 
  -1   4  13        7.91        8.58      1.99 o 
   0   4  13       13.41       13.17      1.59 o 
   1   4  13        4.92        5.20      1.40 o 
   2   4  13        0.67        0.08      1.39 o 
   3   4  13       14.47       19.64      1.47 o 
   4   4  13       38.63       40.83      1.76 o 
   5   4  13        2.81        2.65      1.78 o 
   6   4  13       77.55       71.30      2.20 o 
   7   4  13        0.07        1.74      2.40 o 
   8   4  13        5.06        5.40      2.21 o 
   9   4  13        0.30        2.31      3.20 o 
  -3   5  13        0.86        3.40      2.07 o 
  -2   5  13       12.00       11.56      1.64 o 
  -1   5  13        6.86        8.31      1.63 o 
   0   5  13        5.00        4.61      1.57 o 
   1   5  13       10.69        8.67      1.50 o 
   2   5  13        0.57        3.21      1.41 o 
   3   5  13        2.44        4.23      1.42 o 
   4   5  13        9.60        8.45      1.65 o 
   5   5  13        1.20        2.05      1.81 o 
   6   5  13       54.46       48.45      2.48 o 
   7   5  13        1.47        1.90      1.96 o 
   8   5  13        2.59        0.66      2.47 o 
   9   5  13        0.14       -0.38      2.26 o 
  -3   6  13        2.39        2.56      1.89 o 
  -2   6  13       12.88       13.07      1.71 o 
  -1   6  13        3.83        4.95      1.63 o 
   0   6  13        2.55        4.39      1.39 o 
   1   6  13        7.05        7.14      1.47 o 
   2   6  13       51.78       53.36      1.84 o 
   3   6  13       90.81       91.24      1.86 o 
   4   6  13        3.98        4.04      1.62 o 
   5   6  13       20.40       18.80      2.33 o 
   6   6  13        0.34        1.66      1.91 o 
   7   6  13       24.25       25.77      2.29 o 
   8   6  13        1.02        3.75      2.39 o 
   9   6  13        0.61        1.05      2.33 o 
  -3   7  13       16.86       17.87      2.35 o 
  -2   7  13        1.61       -0.97      2.12 o 
  -1   7  13        8.10       10.05      1.66 o 
   0   7  13       11.56       13.54      1.52 o 
   1   7  13        5.26        6.60      1.68 o 
   2   7  13       30.36       35.39      2.16 o 
   3   7  13       51.91       53.67      3.30 o 
   4   7  13       17.44       16.26      1.63 o 
   5   7  13        0.00        1.82      1.89 o 
   6   7  13        6.15        8.67      2.11 o 
   7   7  13        7.71        6.55      2.08 o 
   8   7  13        1.77        3.59      1.85 o 
  -2   8  13       21.67       23.85      1.82 o 
  -1   8  13       32.98       30.70      1.61 o 
   0   8  13       68.13       77.49      2.70 o 
   1   8  13        1.06        2.84      1.70 o 
   2   8  13        5.77        7.86      1.70 o 
   3   8  13       47.16       45.16      1.84 o 
   4   8  13       38.80       36.28      2.16 o 
   5   8  13        3.90        3.51      1.66 o 
   6   8  13        1.74        3.38      1.95 o 
   7   8  13       12.74       15.23      2.09 o 
   8   8  13       11.31       11.77      2.03 o 
  -1   9  13        0.12        1.70      1.67 o 
   0   9  13        3.41        5.64      1.71 o 
   1   9  13        0.00       -0.25      1.73 o 
   2   9  13        5.05        4.04      1.73 o 
   3   9  13       18.02       16.38      1.78 o 
   4   9  13       12.20       11.75      2.00 o 
   5   9  13        2.91        2.90      1.99 o 
   6   9  13        2.10        5.20      1.93 o 
   7   9  13        2.07        1.54      2.10 o 
   0  10  13       12.46       13.12      1.88 o 
   1  10  13       11.58       14.37      2.11 o 
   2  10  13       17.73       22.35      1.83 o 
   3  10  13        0.51        0.07      2.00 o 
   4  10  13       13.56       15.65      1.95 o 
   5  10  13        8.70        8.49      1.87 o 
   6  10  13        4.55        3.00      2.34 o 
   2  11  13        0.51        1.54      2.00 o 
   3  11  13        0.04        1.61      1.94 o 
   4  11  13        0.01        1.47      1.86 o 
   2  -4  14        1.25        2.19      2.24 o 
   3  -4  14        6.69        7.23      2.10 o 
   0  -3  14        0.00       -0.19      2.15 o 
   1  -3  14        2.30        1.62      2.10 o 
   2  -3  14        0.02        1.63      2.89 o 
   3  -3  14        5.16        9.85      1.91 o 
   4  -3  14        1.83        1.53      2.07 o 
   5  -3  14        8.35       12.11      2.38 o 
   6  -3  14        0.81        2.03      2.33 o 
  -1  -2  14        2.75        3.38      2.21 o 
   0  -2  14        2.40        4.87      2.07 o 
   1  -2  14        0.15       -0.13      2.18 o 
   2  -2  14       10.41       13.49      2.13 o 
   3  -2  14        2.60        7.26      2.13 o 
   4  -2  14        2.03        2.00      1.83 o 
   5  -2  14       54.13       58.94      2.39 o 
   6  -2  14        0.27        1.30      2.17 o 
   7  -2  14        0.17        1.08      2.21 o 
  -2  -1  14        1.76        3.68      2.14 o 
  -1  -1  14        2.36        4.10      2.14 o 
   0  -1  14        0.03        1.49      2.22 o 
   1  -1  14        4.17        2.75      2.03 o 
   2  -1  14        4.32        3.03      2.17 o 
   3  -1  14        1.74        3.64      1.88 o 
   4  -1  14        0.65        3.71      2.07 o 
   5  -1  14        8.27       14.45      1.84 o 
   6  -1  14        2.49        2.16      2.26 o 
   7  -1  14        0.03        2.44      2.27 o 
  -2   0  14       14.33       13.75      2.20 o 
  -1   0  14        0.60        0.21      2.04 o 
   0   0  14        0.55        1.88      1.90 o 
   1   0  14        0.01        3.64      2.10 o 
   2   0  14        3.10        2.73      1.81 o 
   3   0  14        2.05        3.91      1.66 o 
   4   0  14        1.22        2.16      1.86 o 
   5   0  14        0.05        0.31      1.84 o 
   6   0  14        8.66        9.50      2.02 o 
   7   0  14        0.17        0.20      2.15 o 
   8   0  14        3.48        3.79      2.49 o 
  -2   1  14        0.34        2.17      2.09 o 
  -1   1  14        1.01        2.00      2.68 o 
   0   1  14        3.31        2.85      1.94 o 
   1   1  14        3.71        7.79      1.91 o 
   2   1  14        2.58        4.72      1.78 o 
   3   1  14        0.11        2.12      1.61 o 
   4   1  14        6.34        6.03      1.83 o 
   5   1  14       11.86       10.74      1.82 o 
   6   1  14       15.59       19.55      2.13 o 
   7   1  14        2.24        3.55      2.13 o 
   8   1  14        0.22       -0.22      2.34 o 
  -2   2  14        0.54        3.28      2.09 o 
  -1   2  14        2.90        0.82      2.19 o 
   0   2  14        7.18        8.14      2.13 o 
   1   2  14        0.09        0.68      1.87 o 
   2   2  14        0.18        4.20      1.61 o 
   3   2  14        0.59        0.26      1.58 o 
   4   2  14        0.90        2.06      1.58 o 
   5   2  14        1.12        1.53      1.87 o 
   6   2  14        0.64        1.03      2.08 o 
   7   2  14        3.00        3.07      2.19 o 
   8   2  14        0.00        0.83      2.23 o 
  -3   3  14        5.99        4.47      2.23 o 
  -2   3  14       18.27       18.44      2.17 o 
  -1   3  14        0.00        2.25      1.97 o 
   0   3  14        0.07        0.99      1.91 o 
   1   3  14        9.70       11.83      2.33 o 
   2   3  14       22.31       24.32      1.58 o 
   3   3  14        0.32        2.37      1.51 o 
   4   3  14        4.81        8.53      1.45 o 
   5   3  14        9.72        9.24      1.75 o 
   6   3  14        1.40        1.86      1.69 o 
   7   3  14        0.04        1.40      1.94 o 
   8   3  14        0.91        0.69      2.06 o 
  -2   4  14        8.83        8.37      2.16 o 
  -1   4  14        0.90        1.24      2.00 o 
   0   4  14        0.24        1.96      1.83 o 
   1   4  14        0.10       -0.38      1.36 o 
   2   4  14        1.13        0.30      1.45 o 
   3   4  14        0.76        2.39      1.47 o 
   4   4  14        0.31        1.08      1.51 o 
   5   4  14        0.13        1.48      1.56 o 
   6   4  14        8.86        7.66      1.63 o 
   7   4  14        0.00        1.27      1.77 o 
   8   4  14        2.88        2.00      2.20 o 
  -2   5  14        0.82        2.05      2.35 o 
  -1   5  14       11.68       11.52      2.44 o 
   0   5  14        0.00        0.55      1.69 o 
   1   5  14        0.09        0.71      1.40 o 
   2   5  14        0.42        1.79      1.55 o 
   3   5  14       15.21       16.23      1.68 o 
   4   5  14       10.56        9.54      1.63 o 
   5   5  14        2.10        2.71      1.91 o 
   6   5  14       22.65       22.41      2.16 o 
   7   5  14        2.17        3.70      2.04 o 
   8   5  14        2.71        3.37      2.54 o 
  -2   6  14        6.81        6.75      1.83 o 
  -1   6  14        0.39        3.01      1.74 o 
   0   6  14        2.25        3.12      1.45 o 
   1   6  14        0.20        2.23      1.57 o 
   2   6  14       14.07       11.72      1.54 o 
   3   6  14        0.15        1.49      1.39 o 
   4   6  14        0.89        2.87      1.70 o 
   5   6  14        0.52        0.52      2.29 o 
   6   6  14        0.31        2.25      2.13 o 
   7   6  14        2.63        4.63      2.17 o 
   8   6  14        5.58        4.86      2.51 o 
  -2   7  14       18.71       16.84      2.16 o 
  -1   7  14        2.63        0.92      1.53 o 
   0   7  14       14.87       12.80      1.49 o 
   1   7  14        1.71        4.92      1.53 o 
   2   7  14       22.38       24.19      1.88 o 
   3   7  14        6.14        6.37      2.30 o 
   4   7  14        1.20        1.91      1.81 o 
   5   7  14        0.03        1.79      1.84 o 
   6   7  14        0.08        1.90      1.75 o 
   7   7  14       13.07       10.86      2.26 o 
   8   7  14        8.84        9.74      2.38 o 
  -1   8  14        0.34        2.09      1.68 o 
   0   8  14       26.84       33.76      1.77 o 
   1   8  14       15.59       15.32      2.01 o 
   2   8  14        5.73        6.46      1.81 o 
   3   8  14       25.42       24.68      2.21 o 
   4   8  14        0.47        2.59      1.73 o 
   5   8  14        3.27        3.20      1.84 o 
   6   8  14        2.13        4.19      2.08 o 
   7   8  14        1.49        3.66      2.27 o 
   0   9  14       12.81       15.81      1.65 o 
   1   9  14       21.55       22.76      2.43 o 
   2   9  14       14.05       17.26      1.85 o 
   3   9  14       11.15        9.81      1.80 o 
   4   9  14        0.70       -0.40      1.76 o 
   5   9  14       13.27       13.95      1.96 o 
   6   9  14        5.46        7.29      2.00 o 
   2  10  14        9.56       12.94      1.96 o 
   3  10  14        0.38        0.65      1.84 o 
   4  10  14        0.25        2.85      1.95 o 
   5  10  14        1.62        3.09      1.94 o 
   1  -2  15        1.23        1.62      2.23 o 
   2  -2  15        0.02        1.47      1.90 o 
   3  -2  15        5.75        8.32      1.99 o 
   4  -2  15       15.43       16.15      2.14 o 
   5  -2  15        4.47        5.31      2.11 o 
   0  -1  15        1.28        3.42      2.88 o 
   1  -1  15        7.77       11.21      2.36 o 
   2  -1  15        2.08        5.13      1.97 o 
   3  -1  15        1.43        2.45      2.29 o 
   4  -1  15        0.57        0.98      1.87 o 
   5  -1  15        6.05        5.86      2.06 o 
   6  -1  15        1.04        2.14      2.29 o 
  -1   0  15        1.53        4.51      2.42 o 
   0   0  15        7.26        7.99      2.15 o 
   1   0  15        1.20        1.95      2.06 o 
   2   0  15       11.80       11.86      1.92 o 
   3   0  15        2.98        1.63      1.97 o 
   4   0  15        0.01        0.53      1.96 o 
   5   0  15        2.71        3.24      1.96 o 
   6   0  15       15.46       25.06      2.05 o 
   7   0  15       10.95       11.51      2.36 o 
  -1   1  15        0.01        3.48      2.36 o 
   0   1  15        6.01        5.58      2.03 o 
   1   1  15        0.00        2.78      2.07 o 
   2   1  15       18.97       20.51      1.78 o 
   3   1  15        3.34        3.64      1.80 o 
   4   1  15        0.74        0.19      1.81 o 
   5   1  15        0.65        2.99      1.94 o 
   6   1  15        0.56        2.11      2.14 o 
   7   1  15        4.26        9.19      2.26 o 
  -1   2  15        3.84        6.91      2.21 o 
   0   2  15        0.27        2.03      2.00 o 
   1   2  15        0.83        2.40      2.24 o 
   2   2  15        0.16        3.13      1.89 o 
   3   2  15       12.76       10.08      2.61 o 
   4   2  15       35.81       28.60      1.89 o 
   5   2  15        0.01        1.92      1.80 o 
   6   2  15        0.00        0.38      1.87 o 
   7   2  15        0.53        1.10      2.03 o 
  -1   3  15       31.95       39.28      3.73 o 
   0   3  15        6.59        9.21      1.99 o 
   1   3  15       39.66       43.23      2.38 o 
   2   3  15        4.68        5.05      1.71 o 
   3   3  15       30.78       24.93      1.88 o 
   4   3  15        1.60        4.04      1.63 o 
   5   3  15        0.28        2.37      1.67 o 
   6   3  15        6.25        5.50      1.89 o 
   7   3  15        2.52        3.12      1.88 o 
   8   3  15        8.83       11.67      2.60 o 
  -1   4  15        0.00        2.02      2.14 o 
   0   4  15        0.49        1.13      2.00 o 
   1   4  15       22.64       24.80      1.60 o 
   2   4  15       16.34       16.70      1.61 o 
   3   4  15        0.06        1.72      1.60 o 
   4   4  15       10.85        9.99      1.68 o 
   5   4  15        6.70        5.87      1.54 o 
   6   4  15       24.21       23.64      1.87 o 
   7   4  15        0.48        1.48      1.88 o 
   8   4  15       12.81       17.36      2.66 o 
  -1   5  15        0.06        1.73      2.35 o 
   0   5  15       12.06       13.99      1.54 o 
   1   5  15        1.00        2.21      1.65 o 
   2   5  15       36.44       38.28      1.66 o 
   3   5  15        0.24        2.53      1.51 o 
   4   5  15        2.01        1.34      1.62 o 
   5   5  15        0.01       -0.12      1.55 o 
   6   5  15        2.29        2.66      1.75 o 
   7   5  15        0.30        2.10      2.89 o 
  -1   6  15        6.90        6.14      2.03 o 
   0   6  15        0.13        1.47      1.58 o 
   1   6  15        2.06        1.98      1.57 o 
   2   6  15        1.60        2.19      1.54 o 
   3   6  15       11.09       11.74      1.50 o 
   4   6  15        1.43        4.12      1.62 o 
   5   6  15        2.17        2.23      2.35 o 
   6   6  15        0.19        3.62      1.98 o 
   7   6  15       32.61       32.45      2.24 o 
   0   7  15       15.85       18.63      1.66 o 
   1   7  15        3.24        4.28      1.61 o 
   2   7  15        8.28        8.67      1.56 o 
   3   7  15        2.31        6.40      2.16 o 
   4   7  15        1.17        1.50      2.41 o 
   5   7  15        0.09       -0.12      1.93 o 
   6   7  15        0.03        1.12      2.08 o 
   7   7  15        0.02        1.68      2.12 o 
   1   8  15       19.92       20.52      2.03 o 
   2   8  15        2.38        2.65      1.58 o 
   3   8  15        1.01        0.85      1.80 o 
   4   8  15        2.74        5.20      1.92 o 
   5   8  15        0.22        1.09      1.80 o 
   6   8  15        1.09        2.37      2.16 o 
   2   9  15        0.03        3.48      2.16 o 
   3   9  15        4.37        5.35      2.09 o 
   4   9  15        0.71        4.68      1.96 o 
   5   9  15        0.46        1.48      2.09 o 
   2   0  16       11.61       11.88      2.12 o 
   3   0  16        0.55        0.27      1.93 o 
   4   0  16        0.92        1.96      1.93 o 
   5   0  16        7.59        7.31      2.13 o 
   1   1  16        3.32        5.75      3.04 o 
   2   1  16        3.20        2.78      2.01 o 
   3   1  16        5.54        8.56      1.88 o 
   4   1  16        3.19        4.85      2.04 o 
   5   1  16        0.73       -0.14      1.86 o 
   6   1  16        0.01       -1.02      1.94 o 
   1   2  16        0.77        2.68      2.34 o 
   2   2  16        0.09       -0.05      1.80 o 
   3   2  16        3.51        5.87      1.91 o 
   4   2  16        7.07        8.82      1.82 o 
   5   2  16        1.93        4.30      2.02 o 
   6   2  16        0.01        0.36      2.09 o 
   0   3  16       18.36       24.59      6.54 o 
   1   3  16        5.17        8.17      1.84 o 
   2   3  16        3.08        6.45      1.77 o 
   3   3  16        0.17        1.86      1.84 o 
   4   3  16        0.02        2.51      1.85 o 
   5   3  16        5.74       11.14      1.86 o 
   6   3  16        1.29        3.88      2.07 o 
   0   4  16        0.79       -0.23      2.11 o 
   1   4  16        7.46       10.35      1.84 o 
   2   4  16        1.60        2.85      1.85 o 
   3   4  16       18.90       21.98      1.76 o 
   4   4  16        3.20        3.14      1.79 o 
   5   4  16        1.70        1.88      1.80 o 
   6   4  16        3.46        4.66      1.77 o 
   1   5  16       62.39       65.85      1.97 o 
   2   5  16        3.38        6.79      1.65 o 
   3   5  16        8.69        7.83      1.60 o 
   4   5  16        0.92        2.11      1.68 o 
   5   5  16        0.60        2.84      1.83 o 
   6   5  16        3.46        4.47      2.00 o 
   1   6  16        3.62        5.98      1.74 o 
   2   6  16        0.13        2.20      1.59 o 
   3   6  16        0.06        0.39      1.63 o 
   4   6  16       13.78       16.73      1.71 o 
   5   6  16        5.74        6.27      1.74 o 
   6   6  16        4.16        6.86      2.05 o 
   2   7  16       26.94       26.97      2.19 o 
   3   7  16       14.11       19.18      1.63 o 
   4   7  16        3.11        6.34      2.04 o 
   5   7  16        1.02        2.20      2.14 o 
                                                 
